# Supplementary material for: Identification of Genes Associated with Familial Focal Segmental Glomerulosclerosis Through Transcriptomics and In Silico Analysis, Including RPL27, TUBB6, and PFDN5
Source: Int J Mol Sci. 2024 Oct 30;25(21):11659. doi: 10.3390/ijms252111659 (PMC11546068; doi:10.3390/ijms252111659)
Supplement: Supplementary file 1 [file ijms-25-11659-s001.zip]

Archive with 7 entries (7 files):
- Figure S1.jpg
- Raw_RNASeq_Data_FSGS_Study.xlsx
- Table S1.xlsx
- Table S2 .xlsx
- Table S3.xlsx
- Table S4 .xlsx
- Table S5.xlsx
