# Supplementary material for: Identification of Genes Associated with Familial Focal Segmental Glomerulosclerosis Through Transcriptomics and In Silico Analysis, Including RPL27, TUBB6, and PFDN5
Source: Int J Mol Sci. 2024 Oct 30;25(21):11659. doi: 10.3390/ijms252111659 (PMC11546068; doi:10.3390/ijms252111659)
Supplement: Supplementary file 1 [file ijms-25-11659-s001.zip › Raw_RNASeq_Data_FSGS_Study.xlsx]

## Sheet: Sheet
Gene	FSGS_1	FSGS_2	FSGS_3	Control_1	Control_2	Control_3
SEC24B-AS1	0	0	0	0	0	3
A1BG	3	2	1	2	0	3
A1CF	0	0	0	0	0	0
GGACT	0	4	0	4	0	2
A2M	70	0	0	20	3	17
A2ML1	1499	759	1074	1907	306	516
A2MP1	0	0	0	0	0	0
A4GALT	63	40	11	140	92	24
A4GNT	0	2	1	0	0	0
AAAS	6	0	0	0	4	6
AACS	60	101	55	41	34	50
AADAC	5	0	0	0	0	0
AADACL2	0	31	0	1	0	0
AADACL3	13	56	63	12	5	18
AADACL4	1	1	1	0	0	0
AADAT	0	0	0	0	0	0
AAGAB	166	142	79	227	93	133
AAK1	9	0	0	31	19	0
AAMP	128	28	35	186	154	128
AANAT	0	0	0	0	0	2
AARS	126	64	75	115	45	80
AARS2	12	2	2	6	3	4
PTGES3L-AARSD1	0	0	0	0	0	0
AASDH	3	0	2	0	3	1
AASDHPPT	51	14	12	53	17	27
AASS	7	4	4	0	3	1
AATF	1147	426	217	333	1369	780
AATK	789	165	267	652	643	439
ABAT	297	115	205	255	228	175
ABCA1	556	112	68	419	628	351
ABCA10	0	0	0	0	2	0
ABCA12	2	5	0	49	10	21
ABCA13	2	4	7	34	1	7
ABCA17P	0	0	0	0	0	0
ABCA2	257	1	84	58	180	145
ABCA3	2	37	1	0	2	1
ABCA4	0	1	0	3	0	0
ABCA5	54	13	0	60	40	49
ABCA6	0	0	0	0	0	6
ABCA7	184	19	145	44	139	221
ABCA8	0	2	0	1	0	0
ABCA9	0	0	0	0	0	0
ABCB1	0	0	0	0	0	0
ABCB10	18	17	2	22	5	1
ABCB11	0	1	3	2	0	1
ABCB4	2	1	1	7	0	1
ABCB5	0	1	4	3	1	1
ABCB6	4	1	0	16	4	9
ABCB7	45	27	27	27	11	3
ABCB8	2	0	0	5	3	0
ABCB9	0	1	0	0	0	0
ABCC1	44	12	5	50	39	13
ABCC10	15	0	2	25	18	8
ABCC11	0	0	0	1	0	0
ABCC12	0	0	0	0	0	0
ABCC2	30	2	2	21	11	2
ABCC3	0	0	1	1	0	0
ABCC4	0	0	0	0	0	0
ABCC5	165	17	52	34	94	25
ABCC6	0	2	0	0	0	0
ABCC8	0	0	0	3	0	0
ABCC9	0	2	0	1	0	0
ABCD1	84	59	70	80	111	79
ABCD2	0	0	0	0	0	0
ABCD3	115	78	75	135	57	53
ABCD4	31	5	1	50	35	30
ABCE1	80	115	21	23	27	35
ABCF1	124	73	124	70	283	158
ABCF2	66	17	58	63	21	5
ABCF3	73	32	22	40	140	23
ABCG1	38	9	13	23	18	13
ABCG2	0	2	0	1	0	7
ABCG4	5	24	8	18	3	10
ABCG5	1	0	0	0	0	0
ABCG8	0	0	0	0	0	0
ABHD1	3	0	32	0	1	0
ABHD10	12	14	0	5	3	4
ABHD11	37	45	24	93	22	53
ABHD12	143	95	138	153	74	91
ABHD12B	0	4	0	0	1	1
ABHD13	24	12	22	35	13	23
ABHD14A	0	2	1	3	0	1
ABHD14B	43	67	86	149	19	60
ABHD15	15	1	0	44	3	6
ABHD16A	290	44	170	325	200	157
ABHD16B	42	5	4	15	17	20
ABHD2	1601	399	477	1239	1365	580
ABHD3	1418	251	398	1513	547	287
ABHD4	262	84	127	168	112	57
ABHD5	3262	646	1351	1922	1280	889
ABHD6	21	0	0	0	14	5
ABHD8	12	7	53	60	13	17
ABI1	858	480	1150	613	644	590
ABI2	9	2	4	8	8	2
ABI3	213	2	0	83	84	32
ABI3BP	0	0	0	2	1	0
ABL1	19	58	38	32	33	45
ABL2	186	2	44	57	257	37
ABLIM1	1068	1007	1323	856	420	629
ABLIM2	1	0	15	1	14	7
ABLIM3	32	22	27	18	9	39
ABO	0	0	20	1	2	11
ABP1	15	0	1	0	5	2
ABR	1	0	0	1	3	2
ABRA	0	1	0	0	0	0
ABT1	70	99	150	102	44	53
ABTB1	6832	1876	7001	5597	4190	2226
ABTB2	150	106	346	581	120	150
ACAA1	694	244	445	579	839	759
ACAA2	40	14	37	42	19	20
ACACA	15	12	20	43	10	8
ACACB	3	0	9	2	4	4
ACAD10	16	4	11	5	35	24
ACAD8	188	57	243	240	82	119
ACAD9	20	15	15	16	15	22
ACADL	0	36	1	0	0	3
ACADM	62	22	17	66	14	48
ACADS	11	0	15	18	9	17
ACADSB	22	59	24	13	13	7
ACADVL	58	27	47	46	40	23
ACAN	0	0	0	0	0	0
ACAP1	612	139	219	353	755	297
ACAP2	919	484	469	537	1138	706
ACAP3	38	25	7	12	65	21
ACAT1	65	25	47	13	10	58
ACAT2	82	6	65	5	31	34
ACBD3	171	101	146	105	119	193
ACBD4	16	1	5	14	3	1
ACBD5	84	52	20	50	82	62
ACBD6	74	131	21	74	38	28
ACBD7	1	13	4	4	0	3
ASIC2	0	0	0	0	0	0
ASIC1	1	0	0	0	0	0
ASIC3	0	1	1	1	1	0
ASIC5	1	0	0	1	0	0
ACCS	3	3	0	4	0	4
ACCSL	0	0	0	5	0	8
ACD	87	26	83	18	57	66
ACE	3	0	4	0	2	5
ACE2	1	1	0	0	3	0
ACER1	53	14	138	180	7	57
ACER2	6	0	0	0	16	50
ACER3	103	12	2	47	17	18
ACHE	2	0	1	13	1	0
ACIN1	878	406	228	133	934	534
ACLY	193	101	158	202	154	131
ACMSD	0	0	0	1	0	0
ACN9	161	88	57	39	106	82
ACO1	35	1	16	31	25	35
ACO2	91	77	63	122	57	50
ACOT11	42	40	92	81	28	26
ACOT12	0	0	0	0	0	0
ACOT13	87	56	96	31	44	65
ACOT2	3	2	6	2	1	1
ACOT4	9	8	5	9	1	11
ACOT6	0	0	1	3	0	1
ACOT7	7	0	0	6	8	0
ACOT8	50	40	45	47	44	62
ACOT9	320	80	82	104	162	109
ACOX1	835	300	536	572	448	323
ACOX2	0	7	9	0	0	7
ACOX3	19	3	10	79	14	21
ACOXL	0	1	0	1	4	0
ACP1	137	144	104	149	50	116
ACP2	34	7	0	23	11	11
ACP5	237	58	113	136	65	50
ACP6	28	75	31	102	48	37
ACPL2	138	119	225	120	379	134
ACPP	234	15	61	80	112	92
ACPT	0	1	1	0	0	0
ACR	0	1	5	4	0	1
ACRBP	40	19	2	9	30	28
ACRC	10	10	5	0	10	5
ACRV1	0	3	0	0	0	0
ACSBG1	0	0	0	0	0	0
ACSBG2	0	0	0	0	0	0
ACSF2	29	9	8	31	7	7
ACSF3	22	0	3	32	23	11
ACSL1	14141	2888	1920	3983	16706	8279
ACSL3	562	74	32	126	193	69
ACSL4	1602	256	642	663	811	451
ACSL5	151	36	16	33	147	48
ACSL6	0	1	0	0	0	0
ACSM1	0	1	0	0	0	0
ACSM2A	0	0	2	0	0	0
ACSM2B	0	1	0	0	0	0
ACSM3	7	0	0	0	3	0
ACSM4	0	0	0	0	0	0
ACSM5	0	0	2	0	0	1
ACSS2	0	1	0	0	1	0
ACSS3	29	0	7	2	10	19
ACTA1	0	1	0	1	1	0
ACTA2	49	0	8	116	37	29
ACTB	215049	100601	151924	159809	194412	144582
ACTBL2	0	0	1	1	0	0
ACTC1	0	0	1	0	0	0
ACTG1	63038	31573	50818	110484	62086	50501
ACTG2	2	0	3	2	2	0
ACTL10	1	7	6	20	0	0
ACTL6A	26	6	1	12	6	8
ACTL6B	0	0	0	0	1	0
ACTL7A	4	9	0	0	4	6
ACTL7B	0	0	0	0	0	0
ACTL8	0	0	0	0	0	1
ACTL9	0	1	2	0	1	0
ACTN1	1873	454	889	967	1329	1068
ACTN2	0	0	0	0	0	0
ACTN3	1	8	0	0	0	0
ACTN4	2043	660	1282	1803	1337	1024
ACTR10	450	484	564	516	339	321
ACTR1A	284	85	273	218	158	156
ACTR1B	90	95	54	145	127	85
ACTR2	5063	2323	3382	4017	3055	2422
ACTR3	3810	886	2343	2825	2949	2105
ACTR3B	1	6	0	4	5	6
ACTR3BP2	5	40	37	25	2	6
ACTR3C	4	0	0	0	0	2
ACTR5	14	21	0	12	6	3
ACTR6	56	20	59	29	16	37
ACTR8	67	72	41	85	18	13
ACTRT1	0	4	0	0	0	3
ACTRT2	5	13	0	20	3	0
ACVR1	71	5	0	31	32	12
ACVR1B	220	41	82	151	148	65
ACVR1C	0	0	0	0	0	0
ACVR2A	26	0	14	27	8	9
ACVR2B	0	0	0	15	1	1
ACVRL1	0	0	0	1	1	0
ACY1	7	0	9	1	1	7
ACY3	0	1	0	5	0	0
ACYP1	1	0	5	0	1	0
ACYP2	6	17	12	5	2	14
ADA	140	12	20	40	43	11
ADAD1	0	1	0	0	0	0
ADAD2	1	1	0	0	0	0
ADAL	4	0	0	25	5	21
ADAM1A	9	0	4	0	10	5
ADAM10	405	97	88	387	174	178
ADAM11	0	7	5	1	0	2
ADAM12	0	0	0	0	0	0
ADAM15	94	41	21	165	115	29
ADAM17	217	25	39	142	110	54
ADAM18	0	0	0	0	0	0
ADAM19	696	221	272	475	1078	239
ADAM2	0	1	0	0	0	0
ADAM20	0	0	0	1	0	0
ADAM21	0	1	0	0	0	0
ADAM21P1	11	1	3	1	0	2
ADAM22	0	0	0	0	0	0
ADAM23	7	0	0	0	2	0
ADAM28	80	26	23	44	52	39
ADAM29	0	0	0	0	0	0
ADAM30	0	0	0	0	0	0
ADAM32	1	0	0	0	0	0
ADAM33	0	0	0	0	0	0
ADAM6	0	1	0	5	0	0
ADAM7	0	0	0	0	0	0
ADAM8	1062	213	338	684	719	399
ADAM9	321	81	71	296	209	165
ADAMDEC1	57	9	0	6	2	5
ADAMTS1	0	1	11	1	7	18
ADAMTS10	0	4	0	4	3	0
ADAMTS12	0	3	0	0	0	0
ADAMTS13	1	1	0	1	1	0
ADAMTS14	0	0	0	0	0	0
ADAMTS15	0	0	1	0	0	0
ADAMTS16	0	0	0	1	0	0
ADAMTS17	3	0	0	0	2	1
ADAMTS18	0	0	0	0	0	0
ADAMTS19	1	1	8	35	0	0
ADAMTS2	0	2	2	0	0	3
ADAMTS20	0	0	0	0	0	0
ADAMTS3	0	1	0	1	0	0
ADAMTS4	0	0	0	0	1	0
ADAMTS5	0	0	1	1	0	0
ADAMTS6	4	0	0	1	0	0
ADAMTS7	1	11	1	3	1	8
ADAMTS8	0	0	0	0	0	0
ADAMTS9	0	0	0	0	0	0
ADAMTSL1	0	0	0	0	0	0
ADAMTSL2	0	0	1	1	0	0
ADAMTSL3	0	0	0	0	0	0
ADAMTSL4	382	80	54	135	582	202
ADAMTSL5	7	5	6	32	10	20
ADAP1	202	133	256	190	151	78
ADAP2	36	0	6	4	2	2
ADAR	2960	1127	1865	723	2212	1775
ADARB1	20	0	25	0	1	0
ADARB2	1	0	0	0	2	0
ADAT1	103	21	9	53	143	66
ADAT2	17	1	0	0	1	1
ADAT3	0	0	0	0	1	3
ADC	0	0	0	0	2	0
ADCK1	2	12	5	0	0	2
ADCK2	0	0	36	5	7	1
ADCK3	124	28	185	152	193	107
ADCK4	63	25	24	51	67	53
ADCK5	7	6	0	24	4	5
ADCY1	0	0	0	0	0	0
ADCY10	2	0	0	0	0	2
ADCY2	1	1	1	0	0	0
ADCY3	29	1	0	6	18	0
ADCY4	15	0	0	0	4	3
ADCY5	0	0	1	0	0	0
ADCY6	2	5	0	21	3	9
ADCY7	513	51	150	298	344	136
ADCY8	0	0	0	0	0	0
ADCY9	69	35	64	65	31	35
ADCYAP1	0	0	1	0	0	0
ADCYAP1R1	0	0	0	0	0	0
ADD1	672	210	528	368	465	247
ADD2	4	3	0	0	5	0
ADD3	563	365	364	113	475	447
ADH1A	0	0	0	0	0	0
ADH1B	2	12	4	2	0	0
ADH1C	2	0	0	0	1	6
ADH4	0	0	0	0	0	1
ADH5	190	354	164	132	53	123
ADH6	1	1	0	0	0	0
ADH7	0	0	0	2	3	1
ADHFE1	3	0	18	0	1	9
ADI1	237	147	310	311	152	157
ADIG	0	3	0	0	0	0
ADIPOQ	0	0	0	0	0	0
ADIPOR1	2016	1090	1659	2119	1145	1152
ADIPOR2	249	143	172	546	115	198
ADK	35	7	1	0	19	6
ADM	25447	5170	6455	14381	17435	9731
ADM2	0	0	1	1	0	0
ADNP	85	22	68	49	67	40
ADNP2	95	34	30	43	52	36
ADO	35	38	4	69	29	27
ADORA1	0	0	0	2	0	0
ADORA2A	122	70	89	122	187	118
ADORA2B	3	0	0	0	0	0
ADORA3	1	0	0	0	0	0
ADPGK	167	56	45	176	148	67
ADPRH	20	14	0	5	1	0
ADPRHL1	22	0	13	0	5	0
ADPRHL2	38	42	91	54	43	45
ADRA1A	0	5	0	1	0	0
ADRA1B	0	3	0	0	0	0
ADRA1D	0	0	0	0	0	0
ADRA2A	1	1	0	0	0	0
ADRA2B	37	20	34	4	190	140
ADRA2C	1	0	8	11	0	0
ADRB1	3	0	16	0	0	7
ADRB2	139	8	59	224	122	124
ADRBK1	1765	701	1281	2183	2375	1502
ADRBK2	49	0	22	36	45	26
ADRM1	452	170	500	822	586	464
ADSL	157	42	0	17	77	32
ADSS	88	16	97	135	76	70
ADSSL1	1	0	9	5	0	1
AEBP1	0	0	9	3	2	0
AEBP2	58	73	14	12	43	47
AEN	12	0	4	7	11	0
AES	694	544	671	1178	208	632
AFAP1	19	22	19	7	5	7
AFAP1L1	2	0	0	0	0	0
AFAP1L2	73	5	65	43	31	28
AFF1	1089	280	354	206	643	406
AFF2	340	229	45	21	326	291
AFF3	1	0	0	9	4	7
AFF4	471	159	207	60	257	194
AFG3L2	55	23	38	25	24	40
AFM	0	2	0	0	0	0
AFMID	4	9	19	3	11	0
AFP	0	0	0	0	0	0
AFTPH	554	322	384	632	431	286
AGA	68	0	42	46	5	9
AGAP1	7	293	5	18	6	127
AGAP11	0	1	0	22	0	0
AGAP2	71	32	26	48	80	56
AGAP3	130	107	48	166	105	41
AGAP5	180	62	95	28	105	108
AGAP6	88	14	50	2	18	3
AGAP7	12	1	5	12	4	1
AGBL1	0	0	0	0	0	0
AGBL2	2	0	0	0	0	6
AGBL3	0	0	0	0	0	0
AGBL4	0	0	1	0	0	1
AGBL5	3	25	0	0	1	20
AGER	93	17	33	12	82	18
AGFG1	2	12	6	3	0	0
AGFG2	260	276	322	611	70	226
AGGF1	73	87	92	25	91	97
AGK	0	0	0	0	0	0
AGL	67	28	62	32	22	24
AGMAT	4	8	14	10	2	7
AGMO	0	0	0	0	0	0
AGPAT1	422	314	469	405	197	170
AGPAT2	57	31	30	44	19	26
AGPAT3	99	17	61	109	29	26
AGPAT4	14	0	0	9	6	1
AGPAT5	20	15	0	0	3	7
AGPAT6	188	11	33	87	124	71
AGPAT9	712	255	333	408	375	490
AGPHD1	4	0	2	2	4	0
AGPS	188	40	151	81	69	60
AGR2	408	565	751	598	121	776
AGR3	40	45	13	66	6	28
AGRN	34	28	13	79	57	48
AGRP	0	1	1	1	0	0
AGT	0	3	1	1	0	0
AGTPBP1	1728	369	584	447	883	339
AGTR1	0	0	0	0	0	0
AGTR2	0	0	0	1	0	0
AGTRAP	1226	572	1144	1676	828	505
AGXT	0	0	0	0	0	0
AGXT2	0	0	0	1	0	0
AGXT2L1	0	0	0	1	0	0
AGXT2L2	133	25	68	64	76	43
AHCTF1	429	131	166	74	271	168
AHCY	296	287	621	421	104	252
AHCYL1	495	246	437	484	461	315
AHCYL2	21	3	16	35	6	28
AHDC1	4	0	3	15	4	0
AHI1	21	1	0	1	0	13
AHNAK	88	53	49	127	81	85
AHNAK2	150	143	128	156	68	108
AHR	189	50	2	57	19	14
AHRR	1	0	2	0	2	0
AHSA1	123	88	53	56	44	35
AHSA2	163	16	35	62	72	56
AHSG	0	1	2	1	0	2
AHSP	1	0	0	8	0	0
AICDA	0	0	4	0	1	0
AIDA	199	101	255	90	62	130
AIF1	5168	1338	4653	1021	4001	2800
AIF1L	2707	1859	2870	3416	613	1453
AIFM1	30	11	9	13	28	16
AIFM2	2	7	3	3	2	2
AIG1	166	22	136	85	66	45
AIM1	1578	991	1773	841	598	648
AIM1L	652	361	839	1385	414	451
AIM2	126	20	0	40	102	45
AIMP1	101	59	2	10	24	39
AIMP2	30	11	7	3	22	4
AIP	83	27	78	107	47	74
AIPL1	0	0	1	0	0	0
AIRE	0	1	0	0	0	0
AJAP1	0	0	0	1	0	0
AJUBA	11	5	4	30	4	4
AK1	94	45	143	86	39	52
AK2	256	173	145	126	325	160
AK3	387	293	276	267	130	388
AK4	131	101	148	202	48	66
AK5	1	0	0	0	0	18
AK7	0	10	0	0	0	0
AK8	0	0	0	0	2	0
AKAP1	2	0	0	2	1	0
AKAP10	205	55	92	163	170	104
AKAP11	56	4	70	11	23	23
AKAP12	0	1	0	0	8	0
AKAP13	191	13	50	15	103	50
AKAP14	0	0	0	0	0	0
AKAP17A	980	274	271	499	760	338
AKAP3	0	3	1	4	0	2
AKAP4	0	0	0	0	0	1
AKAP5	0	8	0	0	0	0
AKAP6	9	1	0	0	0	0
AKAP7	0	0	0	0	8	3
AKAP8	118	0	98	13	103	43
AKAP8L	197	24	222	127	138	127
AKAP9	210	301	152	85	105	214
AKD1	6	6	0	5	1	13
AKIP1	19	0	0	24	19	26
AKIRIN1	1602	706	1187	1288	1015	850
AKIRIN2	415	161	390	348	190	253
AKNA	413	73	146	306	607	282
AKNAD1	0	0	0	1	0	0
AKR1A1	226	104	112	137	46	73
AKR1B1	23	8	16	32	50	16
AKR1B10	0	0	3	10	6	0
AKR1B15	2	1	0	0	2	0
AKR1C2	4	0	5	0	2	1
AKR1C3	18	2	0	2	0	6
AKR1C4	0	0	0	0	0	0
AKR1CL1	0	10	0	0	0	0
AKR1D1	0	0	0	2	0	0
AKR1E2	1	11	0	0	0	5
AKR7A2	22	50	41	49	6	28
AKR7A2P1	3	2	0	4	2	0
AKR7A3	0	2	15	1	2	1
AKT1	273	57	272	337	234	242
AKT1S1	13	11	2	9	16	9
AKT2	221	128	150	193	169	129
AKT3	191	136	143	29	194	71
AKTIP	300	235	379	291	154	157
ALAD	31	69	28	83	58	34
ALAS1	161	87	51	67	208	223
ALAS2	0	0	0	6	0	0
ALB	0	0	0	0	0	0
ALCAM	187	10	141	68	64	58
ALDH16A1	32	16	23	41	45	5
ALDH18A1	23	38	21	40	17	28
ALDH1A1	125	81	105	108	53	205
ALDH1A2	5	1	3	6	1	12
ALDH1A3	59	45	83	96	46	59
ALDH1B1	1	2	0	0	0	2
ALDH1L1	6	13	8	26	3	10
ALDH1L2	51	18	18	12	2	24
ALDH2	650	175	161	352	245	264
ALDH3A1	75	98	50	123	26	141
ALDH3A2	8	2	13	3	17	5
ALDH3B1	72	25	37	126	88	95
ALDH3B2	25	37	27	38	22	42
ALDH4A1	1	0	2	4	2	0
ALDH5A1	0	0	7	0	2	0
ALDH6A1	6	7	6	8	0	2
ALDH7A1	28	8	19	28	19	6
ALDH8A1	7	0	0	0	0	0
ALDH9A1	470	414	568	416	320	253
ALDOB	0	0	1	0	0	0
ALDOC	105	55	108	132	106	37
ALG1	2	0	0	0	4	0
ALG10	11	0	0	2	3	2
ALG10B	15	0	2	11	7	5
ALG11	17	7	4	5	7	3
ALG12	68	13	50	66	39	22
ALG13	42	1	5	22	33	11
ALG14	8	7	13	17	3	7
ALG1L	6	3	0	0	0	0
ALG1L2	0	0	0	0	0	0
ALG2	66	11	14	28	22	10
ALG3	0	0	1	0	1	0
ALG5	53	16	15	34	15	20
ALG6	84	27	12	15	42	34
ALG8	22	34	8	61	9	7
ALG9	7	2	0	1	6	1
ALK	0	1	0	0	0	0
ALKBH1	48	10	0	10	11	7
ALKBH2	2	20	0	1	0	3
ALKBH3	7	11	19	25	4	23
ALKBH4	9	1	0	7	10	0
ALKBH5	311	252	338	347	433	298
ALKBH6	9	1	1	1	1	3
ALKBH7	69	72	70	163	40	92
ALKBH8	0	0	0	0	0	19
ALLC	1	2	0	0	0	0
ALMS1	8	2	0	5	3	3
ALOX12	1713	3302	3320	1906	939	2522
ALOX12B	10	19	11	34	12	20
ALOX15	0	10	2	6	0	3
ALOX15B	47	57	30	123	96	36
ALOX5	2421	746	1841	1252	1985	1034
ALOX5AP	4775	2761	4185	1941	4593	2621
ALOXE3	10	12	41	13	5	4
ALPI	1	0	5	16	0	7
ALPK1	754	184	120	303	721	371
ALPK2	0	1	0	1	0	1
ALPK3	2	0	0	0	3	5
ALPL	2973	718	1506	1789	1863	800
ALPP	0	0	1	0	0	0
ALPPL2	0	0	0	0	0	0
ALS2	54	13	0	50	34	43
ALS2CL	3	1	1	7	2	3
ALS2CR11	0	0	0	1	0	0
ALS2CR12	0	0	0	0	0	0
ALS2CR8	4	0	8	12	0	2
ALX1	0	0	0	0	0	0
ALX3	0	0	0	0	0	0
ALX4	0	0	0	0	0	0
ALYREF	139	45	101	147	103	59
AMACR	47	21	33	92	48	46
AMBN	0	0	0	0	0	0
AMBP	0	0	0	0	0	0
AMBRA1	71	27	80	101	49	37
AMD1	659	351	857	519	604	489
AMDHD1	0	0	0	0	0	0
AMDHD2	93	33	70	162	158	31
AMELX	0	0	1	0	0	0
AMELY	0	0	0	0	0	0
AMFR	308	312	384	618	140	137
AMH	0	0	0	0	0	0
AMHR2	0	0	0	3	1	0
AMICA1	2717	482	921	1601	1947	1142
AMIGO1	0	3	0	0	1	0
AMIGO2	0	2	2	2	3	4
AMIGO3	62	12	9	62	20	33
AMMECR1	16	5	14	10	16	16
AMMECR1L	97	0	62	114	57	20
AMN	8	1	0	1	5	6
AMN1	252	5	177	202	150	146
AMOT	2	0	10	0	0	13
AMOTL1	28	20	13	9	8	23
AMOTL2	158	80	229	223	65	99
AMPD1	0	0	0	0	1	0
AMPD2	1217	193	508	877	1089	535
AMPD3	649	234	428	631	763	335
AMPH	0	0	3	3	1	0
AMT	6	0	2	14	8	7
AMTN	4	42	38	150	118	43
AMY2A	0	0	1	0	0	0
AMY2B	76	4	17	10	22	22
AMZ1	0	0	0	4	1	0
AMZ2	44	25	60	38	15	25
AMZ2P1	19	0	22	16	21	5
ANAPC1	14	6	0	14	0	9
ANAPC10	40	21	4	30	18	16
ANAPC11	1	0	1	2	0	2
ANAPC13	449	198	476	224	264	205
ANAPC16	183	146	269	112	171	145
ANAPC2	15	4	6	18	12	17
ANAPC4	64	27	24	64	48	16
ANAPC5	80	98	115	104	89	85
ANAPC7	119	41	30	68	73	67
ANG	0	0	0	0	0	0
ANGEL1	15	0	0	17	10	0
ANGEL2	58	8	47	28	8	24
ANGPT1	42	0	12	79	28	14
ANGPT2	0	0	0	0	0	0
ANGPT4	0	0	0	0	0	0
ANGPTL1	0	0	0	0	0	0
ANGPTL2	0	0	0	7	2	0
ANGPTL3	0	2	0	0	0	0
ANGPTL4	18	11	27	50	32	24
ANGPTL5	0	0	0	0	1	0
ANGPTL6	3	2	0	1	0	1
ANGPTL7	0	0	0	4	1	0
ANK1	0	0	0	0	0	0
ANK2	1	0	7	0	0	0
ANK3	0	0	1	2	1	0
ANKAR	1	0	0	5	0	2
ANKDD1A	16	0	0	9	37	37
ANKFN1	0	0	0	0	0	0
ANKFY1	191	44	37	109	154	135
ANKH	14	0	2	0	6	0
ANKIB1	208	100	262	123	129	111
ANKK1	0	1	0	3	2	0
ANKLE1	0	2	1	0	1	0
ANKLE2	506	115	181	258	320	218
ANKMY1	16	4	0	6	4	5
ANKMY2	57	65	121	6	22	49
ANKRA2	182	0	58	147	82	21
ANKRD1	0	0	0	0	0	0
ANKRD10	156	1	11	99	53	7
ANKRD11	163	52	74	68	142	102
ANKRD12	1736	634	761	465	1316	859
ANKRD13A	1847	772	1951	947	1826	1532
ANKRD13B	0	1	0	3	1	0
ANKRD13C	160	95	50	69	82	84
ANKRD13D	191	47	107	135	153	137
ANKRD16	10	0	0	3	2	0
ANKRD17	159	23	45	91	237	127
ANKRD18A	3	1	8	9	1	3
ANKRD2	0	0	0	0	0	0
ANKRD20A4	18	0	7	6	2	7
ANKRD20A9P	365	218	242	329	168	93
ANKRD22	229	49	63	112	122	107
ANKRD23	1	3	2	0	19	0
ANKRD24	4	2	18	9	2	2
ANKRD26	33	41	23	0	6	5
ANKRD26P1	0	0	0	1	0	0
ANKRD26P3	0	0	0	0	0	0
ANKRD27	27	14	29	33	29	33
ANKRD28	30	10	17	31	20	10
ANKRD29	1	0	0	29	0	1
ANKRD30A	0	0	0	4	0	0
ANKRD30B	0	0	0	0	0	0
ANKRD30BL	0	0	0	0	0	0
ANKRD31	0	0	16	0	0	5
ANKRD32	45	18	123	20	60	31
ANKRD33	1	1	0	5	0	0
ANKRD33B	8	0	2	1	9	5
ANKRD34A	0	0	0	0	0	0
ANKRD34B	6	0	6	0	0	0
ANKRD34C	1	0	0	1	0	1
ANKRD35	5	7	10	2	2	26
ANKRD36	24	1	0	20	11	9
ANKRD36B	19	9	0	29	8	14
ANKRD37	1695	1056	1624	1757	678	624
ANKRD39	5	1	13	4	10	3
ANKRD40	80	15	0	64	8	29
ANKRD42	22	0	0	0	3	7
ANKRD44	816	186	201	371	640	212
ANKRD45	0	1	0	0	0	0
ANKRD46	0	36	0	0	3	0
ANKRD49	13	19	42	8	24	20
ANKRD5	0	19	0	0	0	3
ANKRD50	60	1	0	47	15	18
ANKRD52	131	29	47	146	59	53
ANKRD53	0	0	0	1	4	0
ANKRD54	33	97	52	108	20	10
ANKRD55	0	1	0	0	0	0
ANKRD6	41	8	50	10	20	33
ANKRD63	1	0	0	0	0	0
ANKRD65	6	1	9	15	7	8
ANKRD7	0	0	0	0	0	0
ANKRD9	57	0	39	138	17	19
ANKS1A	260	7	71	164	279	124
ANKS1B	0	0	0	0	0	0
ANKS3	3	0	0	0	2	0
ANKS4B	0	0	0	0	0	0
ANKS6	23	34	0	0	0	25
ANKUB1	15	1	34	0	16	3
ANKZF1	90	21	34	59	77	35
ANLN	6	0	6	0	0	0
ANO1	23	6	16	7	9	37
ANO10	341	147	48	394	248	102
ANO2	0	0	0	0	0	0
ANO3	0	0	0	0	0	0
ANO4	0	0	0	0	0	0
ANO5	16	0	0	0	4	13
ANO6	114	0	4	51	35	16
ANO7	0	0	1	1	0	0
ANO8	25	29	0	31	8	8
ANO9	1	1	0	0	0	0
ANP32A	629	232	275	158	528	405
ANP32AP1	1	0	0	0	0	3
ANP32B	386	216	344	101	231	254
ANP32C	6	2	0	5	1	3
ANP32D	3	3	0	10	0	0
ANP32E	153	61	46	93	88	31
ANPEP	3411	514	1065	1103	1864	528
ANTXR1	6	0	0	1	3	2
ANTXR2	1449	191	392	669	999	426
ANXA1	78791	52433	71326	44071	33337	64010
ANXA10	0	0	0	0	0	0
ANXA11	2739	1423	1871	4254	2559	2229
ANXA13	1	1	2	0	0	1
ANXA2	4306	2993	2786	3474	2013	2476
ANXA2P1	4	1	0	16	2	8
ANXA2P3	0	17	0	11	0	0
ANXA3	1282	223	417	334	557	450
ANXA4	101	124	156	188	70	126
ANXA5	670	262	297	215	303	197
ANXA6	307	48	44	189	124	38
ANXA7	887	444	300	988	590	494
ANXA8L1	10	22	44	29	37	37
ANXA8L2	0	0	0	0	0	0
ANXA9	456	359	209	628	153	281
AOAH	133	0	95	9	74	33
AOC2	151	18	73	98	91	30
AOC3	130	0	11	82	57	23
AOX1	0	1	0	0	0	0
AP1AR	19	9	0	4	10	4
AP1B1	338	47	214	329	190	183
AP1B1P1	0	7	0	3	0	0
AP1G1	788	190	344	462	513	306
AP1G2	89	22	46	23	51	48
AP1M1	633	361	475	385	532	376
AP1M2	31	35	28	79	28	31
AP1S1	26	8	13	10	9	12
AP1S2	643	252	589	640	347	80
AP1S3	11	0	4	2	2	1
AP2A1	705	154	416	764	417	272
AP2A2	173	93	36	97	122	90
AP2B1	295	112	111	111	115	66
AP2M1	1056	644	702	795	668	605
AP2S1	356	239	274	409	131	129
AP3B1	427	80	120	135	226	125
AP3B2	1	0	0	0	2	0
AP3D1	89	25	36	30	68	66
AP3M1	135	58	197	200	79	55
AP3M2	18	18	0	30	11	4
AP3S1	1067	443	810	1213	871	866
AP4E1	36	0	17	81	25	17
AP4M1	1	2	12	6	3	0
APAF1	263	110	226	253	169	100
APBA1	3	1	0	0	5	0
APBA2	0	2	0	0	0	0
APBA3	53	46	33	132	65	39
APBB1	10	15	23	27	7	8
APBB1IP	1079	360	568	395	567	386
APBB2	6	21	0	3	5	5
APBB3	18	11	5	7	15	5
APC	258	89	195	111	148	148
APC2	0	4	0	5	0	0
APCDD1	5	0	0	32	7	7
APCDD1L	0	0	0	0	0	0
APCS	2	0	0	9	0	3
APEH	73	46	34	111	69	48
APEX2	11	13	34	8	5	3
APH1A	288	185	157	303	129	119
APH1B	145	25	57	82	59	66
API5	292	170	39	114	73	52
APIP	112	94	54	29	57	88
APLF	29	15	22	12	20	28
APLN	0	0	0	6	0	0
APLNR	6	0	0	0	0	0
APLP1	24	4	1	1	34	14
APOA1	0	0	0	0	1	0
APOA1BP	36	31	51	33	16	16
APOA2	1	0	0	0	1	0
APOA4	0	0	0	0	0	0
APOA5	0	0	0	1	0	0
APOB	4	58	22	24	1	2
APOBEC1	0	0	0	0	0	0
APOBEC2	0	1	3	3	0	4
APOBEC3B	5	1	1	9	6	2
APOBEC3C	107	13	39	108	52	21
APOBEC3D	0	0	10	1	4	0
APOBEC3F	3	10	0	0	1	1
APOBEC3H	0	0	0	0	0	0
APOBEC4	0	0	0	0	0	0
APOBR	583	109	233	378	665	517
APOC1	27	15	11	19	1	16
APOC3	0	1	0	0	1	0
APOC4	0	0	0	2	0	0
APOD	0	0	6	0	0	8
APOE	168	51	0	223	51	115
APOF	0	1	1	0	0	0
APOH	0	0	0	0	1	0
APOL1	215	79	87	141	74	109
APOL2	1	0	0	0	0	0
APOL3	27	13	6	7	20	2
APOL4	1	1	0	9	9	0
APOL5	0	0	0	0	0	0
APOL6	273	104	100	120	259	282
APOM	20	8	0	23	10	13
APOO	13	13	6	6	14	32
APOOL	12	0	12	7	6	14
APP	138	48	36	85	176	35
APPBP2	54	21	20	22	14	30
APPL1	96	16	59	8	24	34
APPL2	364	233	199	166	179	158
APRT	214	47	122	260	117	106
APTX	37	8	34	49	15	6
AQP10	1	6	0	4	0	3
AQP11	0	0	0	1	0	0
AQP12A	1	0	1	0	0	0
AQP12B	0	1	0	0	0	0
AQP2	0	0	0	0	0	0
AQP3	151	56	50	595	248	166
AQP4	1	0	0	6	0	6
AQP5	131	35	84	345	19	288
AQP6	0	1	0	0	0	0
AQP7	18	18	32	29	9	36
AQP7P1	24	37	43	40	9	49
AQP8	5	8	1	8	0	0
AQP9	9372	2568	4550	4066	8823	4074
AQPEP	1	2	4	0	0	0
AQR	232	161	88	179	64	57
AR	2	4	0	0	0	1
ARAF	242	61	137	95	137	132
ARAP1	2147	943	1342	2082	3645	1850
ARAP2	270	193	107	33	127	46
ARAP3	591	161	202	690	593	297
ARC	4	2	1	2	1	1
ARCN1	824	617	908	820	651	764
AREG	498	72	124	161	281	183
ARF1	3938	3122	5261	6464	4413	2886
ARF3	1571	818	871	985	1300	724
ARF4	2488	1942	3119	2652	1662	1637
ARF5	2064	981	2462	1844	1429	966
ARF6	7	3	3	7	8	9
ARFGAP1	72	16	39	100	89	79
ARFGAP2	37	21	48	45	47	13
ARFGAP3	495	103	187	239	341	239
ARFGEF1	38	3	21	26	54	14
ARFGEF2	100	94	122	50	69	92
ARFIP1	390	208	266	205	243	241
ARFIP2	149	151	248	281	102	237
ARFRP1	64	44	9	51	34	26
ARG1	19	41	96	93	115	91
ARG2	87	45	141	111	24	79
ARGFX	1	0	0	1	0	0
ARGLU1	515	73	86	189	336	404
ARHGAP1	481	332	433	521	336	297
ARHGAP10	233	152	256	374	106	141
ARHGAP11A	9	1	0	6	0	4
ARHGAP11B	7	0	1	0	5	1
ARHGAP12	31	2	8	14	14	17
ARHGAP15	1411	650	846	368	1052	1004
ARHGAP17	251	84	364	184	181	127
ARHGAP18	171	26	20	29	114	21
ARHGAP19	47	10	24	27	53	17
ARHGAP20	21	0	0	0	2	0
ARHGAP21	51	15	29	7	18	16
ARHGAP22	8	0	0	0	3	1
ARHGAP23	7	2	8	92	38	12
ARHGAP24	121	38	4	39	83	33
ARHGAP25	2736	955	2210	1693	1967	1673
ARHGAP26	114	35	24	8	93	83
ARHGAP27	1151	381	1017	2063	1367	1001
ARHGAP28	0	0	0	0	0	0
ARHGAP29	16	1	4	2	4	24
ARHGAP30	1997	562	927	1225	1650	1053
ARHGAP31	173	6	0	44	67	18
ARHGAP32	26	34	20	52	10	25
ARHGAP33	1	0	0	22	4	0
ARHGAP35	85	4	27	18	41	29
ARHGAP36	0	19	4	0	0	0
ARHGAP39	0	0	0	0	0	0
ARHGAP4	402	148	68	282	493	174
ARHGAP40	34	0	21	5	13	21
ARHGAP42	5	1	0	5	3	27
ARHGAP44	1	0	5	0	0	0
ARHGAP5	359	243	456	147	152	307
ARHGAP6	1	0	0	0	0	2
ARHGAP9	5102	870	2222	3693	5435	3064
ARHGDIA	0	0	2	1	4	7
ARHGDIB	11759	6912	10779	2991	8884	6898
ARHGDIG	1	0	0	0	0	1
ARHGEF1	950	279	332	471	1514	729
ARHGEF10	4	0	0	6	1	0
ARHGEF10L	152	93	117	378	137	142
ARHGEF11	354	88	271	170	197	138
ARHGEF12	240	128	148	102	141	211
ARHGEF15	0	0	0	0	0	0
ARHGEF16	26	13	23	60	15	34
ARHGEF17	2	46	0	0	13	10
ARHGEF18	329	82	195	347	374	229
ARHGEF19	11	45	20	51	20	36
ARHGEF2	318	88	211	266	253	147
ARHGEF25	0	0	0	0	0	0
ARHGEF3	80	68	43	55	87	78
ARHGEF33	0	0	10	0	1	0
ARHGEF35	38	15	23	126	20	55
ARHGEF37	105	75	197	248	51	116
ARHGEF38	6	7	4	0	0	10
ARHGEF40	97	9	51	74	39	45
ARHGEF5	61	49	102	41	33	63
ARHGEF6	108	34	37	29	73	47
ARHGEF7	59	4	9	12	34	20
ARHGEF9	10	11	15	50	6	6
ARID1A	582	207	377	272	477	228
ARID1B	576	259	441	221	232	119
ARID2	59	24	39	41	41	36
ARID3A	461	157	185	573	413	281
ARID3B	468	90	212	278	317	177
ARID3C	0	0	1	1	0	0
ARID4A	1288	773	562	886	1211	959
ARID4B	731	191	161	314	1049	509
ARID5A	20	9	8	11	56	28
ARID5B	138	41	23	121	157	51
ARIH1	189	105	72	71	173	146
ARIH2	244	141	171	71	76	78
ARL1	447	452	459	766	159	544
ARL10	7	4	0	4	8	0
ARL11	160	51	104	173	115	93
ARL13A	0	0	1	1	0	0
ARL13B	34	1	19	2	9	0
ARL14	10	11	47	48	7	5
ARL15	27	22	32	35	12	9
ARL16	57	7	30	48	22	48
ARL17A	71	99	0	9	17	8
ARL2	14	13	5	20	3	6
ARL2BP	129	188	180	140	62	28
ARL3	197	35	72	80	95	80
ARL4A	13	0	0	2	1	6
ARL4C	115	69	85	57	43	69
ARL4D	2	1	0	1	1	5
ARL5A	85	37	21	195	46	58
ARL5B	1191	558	449	1301	1226	892
ARL5C	0	0	0	0	0	0
ARL6	0	0	1	0	0	0
ARL6IP1	180	47	80	43	133	73
ARL6IP4	98	24	68	107	41	57
ARL6IP5	860	260	650	589	643	215
ARL6IP6	444	158	462	694	248	215
ARL8A	489	140	492	359	616	517
ARL8B	2898	1353	1002	2694	1911	1094
ARL9	0	1	0	0	0	0
ARMC1	60	151	41	80	32	76
ARMC10	50	41	65	42	26	32
ARMC12	0	0	0	0	2	4
ARMC2	31	32	4	20	18	21
ARMC3	1	0	0	0	0	0
ARMC4	0	0	0	0	0	0
ARMC5	5	8	4	4	3	5
ARMC6	4	4	6	22	11	4
ARMC7	47	21	23	37	20	25
ARMC8	259	67	171	215	178	103
ARMC9	6	58	0	94	16	8
ARMCX1	52	31	2	36	23	3
ARMCX2	10	4	0	8	0	1
ARMCX3	25	18	9	7	20	23
ARMCX4	0	0	0	0	3	1
ARMCX5	11	25	23	0	8	41
ARMCX6	5	8	4	0	10	0
ARMS2	6	11	35	1	1	1
ARNT	576	91	558	207	228	262
ARNT2	4	15	0	9	2	2
ARNTL	257	79	143	75	214	112
ARPC1A	412	230	674	266	267	206
ARPC1B	1158	500	1278	1107	696	556
ARPC2	16421	9651	16201	6189	13466	7985
ARPC3	6590	4399	6900	1349	4526	3388
ARPC5	3036	1409	2081	2377	2588	2957
ARPC5L	31	38	14	17	45	47
ACTRT3	0	0	0	56	8	0
ARPP19	202	113	155	165	126	163
ARPP21	0	3	2	0	0	0
ARR3	0	0	0	0	0	0
ARRB1	107	46	130	74	112	135
ARRB2	9886	2858	5977	4016	6910	4225
ARRDC1	287	62	95	227	169	109
ARRDC2	121	64	80	123	119	90
ARRDC3	572	349	276	453	466	369
ARRDC4	117	30	56	60	51	21
ARRDC5	0	0	0	0	0	0
ARSA	162	41	58	119	105	59
ARSB	28	6	31	71	31	11
ARSD	28	1	6	34	8	8
ARSE	34	0	0	0	0	1
ARSF	0	0	0	1	1	5
ARSG	0	1	3	0	0	1
ARSH	0	0	1	0	0	2
ARSI	3	0	0	7	0	0
ARSJ	0	0	0	0	0	0
ARSK	14	0	0	8	0	1
ART1	0	4	0	0	0	0
ART3	0	1	1	0	0	0
ART4	0	0	0	0	0	0
ART5	0	0	0	1	1	0
ARTN	0	0	0	0	0	0
ARV1	18	10	4	0	3	1
ARVCF	2	0	0	0	3	1
ARX	0	1	0	0	0	0
AS3MT	19	9	0	12	16	4
ASAH1	1797	523	1037	1366	958	689
ASAH2	0	0	0	0	0	0
ASAH2B	1	3	0	7	4	2
ASAP1	3950	1047	1820	637	2693	1143
ASAP2	251	129	184	171	148	105
ASAP3	1	6	2	12	1	12
ASB1	24	24	0	61	35	2
ASB10	2	1	1	0	0	3
ASB11	0	0	0	1	0	1
ASB13	2	2	0	2	2	2
ASB14	0	0	0	0	0	0
ASB15	0	0	0	0	0	0
ASB16	0	0	0	0	0	1
ASB17	0	0	0	0	0	0
ASB18	0	0	0	0	0	0
ASB2	0	0	0	0	0	0
ASB4	0	0	1	0	0	1
ASB5	3	9	1	22	0	2
ASB6	51	11	13	58	39	46
ASB7	33	1	11	39	13	21
ASB8	112	36	153	87	108	91
ASB9	21	14	18	21	1	18
ASB9P1	110	19	10	24	64	21
ASCC1	22	27	0	15	9	14
ASCC2	304	134	197	412	339	223
ASCC3	35	51	79	8	12	5
ASCL1	0	0	0	0	0	0
ASCL3	3	0	1	2	0	4
ASCL4	0	0	1	6	1	0
ASF1A	36	0	0	7	10	11
ASF1B	194	67	182	113	112	158
ASGR1	0	0	0	0	2	0
ASGR2	1	8	0	0	0	1
ASH1L	184	61	47	42	123	73
ASH2L	107	25	40	40	50	59
ASIP	3	0	0	0	0	0
ASL	177	85	132	140	133	74
ASMT	0	12	0	0	0	0
ASMTL	117	53	23	73	126	75
ASNA1	399	111	188	328	373	299
ASNS	22	12	20	0	13	20
ASNSD1	92	33	39	47	40	52
ASPA	0	0	0	0	0	0
ASPDH	0	5	0	2	0	0
ASPG	1	4	0	1	1	3
ASPH	126	22	22	12	86	69
ASPHD1	0	9	1	0	7	0
ASPHD2	44	4	2	11	17	23
ASPM	7	1	0	9	0	0
ASPN	0	0	1	0	0	0
ASPRV1	73	5	31	83	155	145
ASRGL1	0	4	2	0	0	3
ASS1	417	115	473	781	901	640
ASTE1	16	0	72	0	10	4
ASTL	7	1	0	5	31	20
ASTN1	0	0	0	0	0	1
ASTN2	1	0	1	0	0	1
ASUN	50	39	10	11	26	18
ASXL1	34	0	3	13	29	22
ASXL2	207	7	103	61	139	90
ASXL3	0	0	0	0	0	0
ASZ1	0	1	2	0	0	0
ATAD1	103	71	166	123	112	70
ATAD2	8	2	3	8	5	6
ATAD2B	92	20	0	8	45	17
ATAD3A	17	23	23	51	10	8
ATAD3B	9	5	2	9	11	6
ATAD3C	0	0	1	0	3	1
ATAD5	3	0	0	0	8	10
ATAT1	11	26	1	10	10	4
ATCAY	0	1	0	0	0	0
ATE1	47	6	30	11	8	24
ATF1	83	43	74	11	54	26
ATF2	207	42	109	117	135	137
ATF3	269	65	48	188	103	209
ATF4	3197	1104	1747	1573	2325	2510
ATF5	264	63	4	44	156	54
ATF6	1377	250	513	472	879	428
ATF6B	656	227	448	802	773	440
ATF7	142	88	135	112	99	95
ATF7IP	378	168	279	110	187	150
ATF7IP2	7	12	0	0	3	0
ATG10	62	0	37	41	38	34
ATG12	247	179	159	224	239	227
ATG13	0	1	0	0	0	0
ATG14	45	17	25	5	11	4
ATG16L1	39	21	20	17	27	44
ATG16L2	2586	790	1278	1805	3925	3135
ATG2A	815	178	130	1087	2006	827
ATG2B	233	32	44	136	116	20
ATG3	4288	1704	2023	1149	2504	2003
ATG4A	59	16	41	5	11	17
ATG4B	287	65	69	265	305	221
ATG4C	15	0	1	0	13	13
ATG4D	20	1	13	8	15	6
ATG5	162	70	189	96	103	74
ATG7	215	42	93	169	235	125
ATG9A	68	4	35	64	25	31
ATG9B	30	39	34	61	17	23
ATHL1	2780	242	340	1668	1963	1253
ATIC	155	59	117	168	44	81
ATL1	6	0	0	20	2	18
ATL2	78	46	48	106	68	74
ATL3	193	109	136	124	54	49
ATM	71	19	18	14	33	9
ATMIN	188	113	290	81	104	93
ATN1	46	20	17	31	43	38
ATOH1	1	0	0	5	0	0
ATOH7	2	0	7	3	0	0
ATOH8	0	2	1	0	1	2
ATOX1	351	219	282	266	166	194
ATP10A	7	23	16	16	13	8
ATP10B	71	13	15	215	24	71
ATP10D	77	0	0	9	30	0
ATP11A	316	64	80	107	282	165
ATP11B	1175	444	799	1297	805	431
ATP11C	122	81	38	98	95	55
ATP12A	75	39	6	83	7	68
ATP13A1	51	20	35	63	19	7
ATP13A2	27	17	56	106	24	37
ATP13A3	1127	121	153	955	555	120
ATP13A4	84	13	11	85	18	29
ATP13A5	0	0	0	1	0	0
ATP1A1	1079	119	428	903	646	409
ATP1A2	0	2	1	0	0	0
ATP1A3	5	2	0	0	2	0
ATP1A4	0	0	0	0	0	0
ATP1B1	717	274	314	753	351	635
ATP1B2	10	0	0	0	1	4
ATP1B3	265	21	35	103	114	33
ATP1B4	0	0	1	0	0	0
ATP2A1	7	0	4	0	9	0
ATP2A2	121	59	15	128	95	60
ATP2A3	302	25	183	332	360	189
ATP2B1	480	49	89	133	170	143
ATP2B2	0	9	1	3	0	6
ATP2B3	0	0	0	0	0	0
ATP2B4	1154	98	217	421	817	357
ATP2C1	37	4	8	31	6	2
ATP2C2	7	10	11	3	11	30
ATP4A	0	1	0	0	0	0
ATP4B	0	0	1	0	0	0
ATP5A1	362	185	313	312	145	225
ATP5B	1036	580	709	1231	603	478
ATP5C1	412	274	389	268	227	254
ATP5D	161	107	109	149	89	109
ATP5E	1890	920	1233	319	931	669
ATP5EP2	0	0	0	0	0	0
ATP5F1	353	188	279	196	108	263
ATP5G1	18	31	31	36	5	17
ATP5G2	744	812	794	677	556	728
ATP5G3	229	115	188	103	61	145
ATP5H	345	107	223	201	179	213
ATP5I	692	543	649	139	277	281
ATP5J	3	15	3	5	0	1
ATP5L	3636	2787	3585	2820	1931	1967
ATP5L2	20	22	7	15	17	3
ATP5S	12	0	26	17	7	29
ATP5SL	81	7	74	50	31	38
ATP6AP1	735	227	257	1386	608	340
ATP6AP1L	0	2	0	1	3	6
ATP6AP2	683	171	195	578	427	317
ATP6V0A1	262	149	76	131	204	65
ATP6V0A2	24	12	10	3	16	3
ATP6V0A4	134	51	108	157	60	94
ATP6V0B	451	201	330	480	432	266
ATP6V0C	1764	560	1218	1977	932	1175
ATP6V0CP3	0	1	5	0	0	0
ATP6V0D1	912	299	443	750	823	492
ATP6V0D2	25	0	0	11	7	0
ATP6V0E1	8305	3002	3566	5418	3715	3199
ATP6V0E2	2	7	9	0	1	7
ATP6V1A	226	37	108	200	147	131
ATP6V1B1	13	20	119	0	2	2
ATP6V1B2	4854	1486	2957	3247	3550	1937
ATP6V1C1	602	283	144	299	432	254
ATP6V1C2	74	102	262	144	35	141
ATP6V1D	1250	1005	1352	1131	724	866
ATP6V1E1	1062	640	720	361	695	724
ATP6V1E2	7	0	0	0	0	6
ATP6V1F	6	10	0	6	8	0
ATP6V1G1	1051	700	833	900	1064	1276
ATP6V1G2	15	1	4	1	3	20
ATP6V1G3	1	0	0	2	0	0
ATP6V1H	354	75	244	212	171	135
ATP7A	113	60	171	112	89	67
ATP7B	8	0	3	2	12	4
ATP8A1	118	9	14	67	100	47
ATP8A2	0	0	0	2	0	0
ATP8B1	65	5	24	35	17	60
ATP8B2	6	17	8	17	15	7
ATP8B3	46	17	0	11	58	20
ATP8B4	27	4	2	9	13	0
ATP9A	2	0	3	4	6	9
ATP9B	33	8	6	41	33	14
ATPAF1	45	17	29	52	20	28
ATPAF2	13	9	7	15	17	22
ATPBD4	10	28	6	0	7	11
ATPIF1	283	150	336	161	172	253
ATR	20	0	2	9	23	19
ATRIP	12	0	0	0	4	2
ATRN	49	20	10	14	13	10
ATRNL1	2	0	1	0	0	0
ATRX	350	30	95	71	190	167
ATXN1	418	170	66	240	309	157
ATXN10	89	20	117	30	14	44
ATXN1L	134	96	108	98	86	92
ATXN2	168	17	62	29	86	48
ATXN2L	168	54	58	155	115	55
ATXN3	331	28	196	46	127	71
ATXN3L	2	5	0	20	0	0
ATXN7	89	17	47	6	54	45
ATXN7L1	2	22	15	0	5	1
ATXN7L2	4	12	0	0	4	0
ATXN7L3	717	251	576	551	316	169
ATXN7L3B	136	139	133	269	72	163
ATXN8OS	0	0	0	0	0	0
AUH	39	26	8	32	54	43
AUP1	259	96	130	147	174	104
AURKA	0	0	0	0	0	0
AURKAIP1	839	456	1073	389	714	633
AURKAPS1	15	2	0	58	19	5
AURKB	1	2	0	0	0	1
AURKC	5	3	0	5	4	2
AUTS2	15	2	1	3	0	0
AVEN	19	0	17	2	11	6
AVIL	321	68	22	181	258	197
AVL9	195	140	111	162	125	112
AVP	0	0	0	0	0	0
AVPI1	960	389	782	442	1	140
AVPR1A	0	1	0	0	0	0
AVPR1B	0	0	0	0	0	0
AVPR2	4	3	0	18	5	6
AWAT1	0	0	0	25	0	1
AWAT2	0	2	1	4	0	0
AXDND1	0	2	0	0	0	0
AXIN1	63	35	78	59	78	80
AXIN2	0	1	0	3	0	3
AXL	8	0	0	6	3	0
AZGP1	60	215	186	114	20	159
AZI1	10	0	0	22	22	9
AZI2	50	1	42	5	25	23
AZIN1	1042	419	694	992	979	589
AZU1	38	21	127	47	20	22
B2M	89461	39504	61502	55723	51311	41552
B3GALNT1	3	3	0	0	0	0
B3GALNT2	42	18	23	40	26	31
B3GALT1	0	0	0	0	0	0
B3GALT2	0	0	0	0	0	0
B3GALT4	26	12	17	34	9	8
B3GALT5	0	0	0	18	5	4
B3GALT6	63	50	50	67	23	6
B3GALTL	1	0	0	0	3	0
B3GAT1	2	0	5	0	0	0
B3GAT2	0	0	0	1	0	0
B3GAT3	22	6	4	8	17	2
B3GNT1	0	10	0	5	1	3
B3GNT2	137	47	72	254	144	95
B3GNT3	78	17	115	149	55	43
B3GNT4	0	1	0	0	0	0
B3GNT5	998	382	404	621	771	632
B3GNT6	3	0	12	18	5	20
B3GNT8	0	3	3	0	0	0
B3GNTL1	102	21	54	84	58	53
B4GALNT1	0	0	0	1	0	0
B4GALNT2	0	2	1	1	0	0
B4GALNT3	35	0	66	63	23	21
B4GALNT4	0	0	0	1	1	0
B4GALT1	671	184	274	1428	317	345
B4GALT2	20	7	29	41	23	35
B4GALT3	107	58	115	77	54	36
B4GALT4	61	22	24	71	43	32
B4GALT5	1448	380	593	1215	832	401
B4GALT6	1	3	0	0	0	1
B4GALT7	3	2	6	4	3	0
NCR3LG1	12	4	0	0	14	0
B9D1	4	0	0	0	5	29
B9D2	102	51	34	38	67	32
BAALC	9	14	0	0	1	1
BAAT	0	0	1	0	0	0
BABAM1	230	40	100	232	153	123
BACE1	8	1	0	0	2	5
BACE2	203	178	214	269	105	130
BACH1	539	237	390	180	442	267
BACH2	12	0	1	4	6	0
BAD	278	87	249	494	200	253
BAG1	254	209	349	126	135	200
BAG2	2	0	0	2	1	18
BAG3	517	327	380	597	285	213
BAG4	113	67	57	55	54	61
BAG5	0	2	0	0	0	0
BAG6	407	113	225	326	237	234
BAHCC1	0	0	2	2	0	0
BAHD1	27	10	12	87	40	41
BAI1	10	0	1	6	7	0
BAI2	4	0	3	0	0	0
BAI3	0	0	0	0	0	0
BAIAP2	592	313	743	914	358	590
BAIAP2L1	257	146	553	346	315	307
BAIAP2L2	8	2	0	0	3	15
BAIAP3	37	3	12	60	43	30
BAK1	126	29	82	222	91	75
BAMBI	2	4	14	7	0	4
BANF1	66	22	36	36	11	27
BANF2	0	2	0	1	0	0
BANK1	17	11	7	15	6	8
BANP	162	26	57	88	155	73
BAP1	252	72	186	327	161	94
BARD1	16	9	6	14	2	25
BARHL1	0	0	0	0	0	0
BARHL2	0	0	1	0	0	0
BARX1	0	1	2	1	1	0
BARX2	72	89	103	34	11	18
BASP1	876	271	209	405	1389	1180
BASP1P1	1	0	2	2	0	0
BATF	1033	534	676	311	1072	550
BATF2	3	34	2	4	7	0
BATF3	3	13	0	11	31	4
BAX	174	110	33	117	211	148
BAZ1A	525	107	237	109	312	265
BAZ1B	99	4	17	16	37	31
BAZ2A	946	113	736	374	579	343
BAZ2B	1278	132	239	345	505	618
BBC3	40	6	68	61	24	13
BBOX1	1	0	0	0	0	0
BBS1	32	4	1	33	11	12
BBS10	2	1	8	14	0	7
BBS12	9	21	17	5	5	2
BBS2	95	67	169	24	33	37
BBS4	4	1	0	2	2	3
BBS7	6	1	16	8	5	7
BBS9	31	0	4	0	31	34
BBX	434	92	83	100	280	211
BCAM	7	3	5	13	17	7
BCAN	0	0	0	2	0	0
BCAP29	65	38	2	49	26	19
BCAP31	3	2	1	13	5	2
BCAR1	0	0	1	0	0	2
BCAR3	74	3	33	65	30	17
BCAS1	173	76	113	289	62	251
BCAS2	1175	386	456	432	851	348
BCAS3	439	112	34	195	223	202
BCAS4	13	9	10	14	2	8
BCAT1	309	5	19	189	140	51
BCAT2	58	77	22	143	25	25
BCCIP	115	43	134	16	41	47
BCDIN3D	8	0	0	4	3	7
BCHE	0	3	0	2	3	2
BCKDHA	34	13	39	55	32	42
BCKDHB	10	58	17	35	12	17
BCKDK	304	149	176	370	378	246
BCL10	611	301	2132	292	269	313
BCL11A	111	17	41	130	38	48
BCL11B	3	0	6	8	2	3
BCL2	29	0	1	0	4	2
BCL2A1	13012	6786	10252	3367	8083	7934
BCL2L1	588	382	783	1418	422	543
BCL2L10	0	0	0	0	0	0
BCL2L11	207	55	93	170	94	50
BCL2L12	104	52	93	92	89	61
BCL2L13	24	2	34	31	13	24
BCL2L14	0	1	0	0	0	0
BCL2L15	0	0	4	12	3	6
BCL3	340	122	162	112	337	219
BCL6	9208	1552	1723	1808	7871	3669
BCL6B	0	1	1	0	1	0
BCL7A	7	2	0	0	3	0
BCL7B	28	25	35	9	34	32
BCL7C	11	16	5	8	7	11
BCL9	4	0	0	2	9	1
BCL9L	26	8	25	52	21	11
BCLAF1	679	287	171	318	380	190
BCMO1	0	0	0	0	0	0
BCO2	7	0	0	2	2	6
BCOR	288	106	214	403	158	130
BCORL1	6	2	0	3	0	0
BCR	103	61	72	190	90	96
BCRP2	0	2	0	0	0	0
BCRP3	125	63	74	114	96	95
BCS1L	14	14	0	10	9	0
BDH1	98	77	111	136	46	73
BDH2	19	0	6	0	4	8
BDKRB1	23	0	12	7	11	33
BDKRB2	2	0	26	29	1	6
BDNF	0	0	0	0	0	0
BDP1	46	39	5	9	42	11
BEAN1	8	23	6	0	3	4
BECN1	634	573	498	434	564	384
BEGAIN	1	0	0	0	0	0
BEND2	0	0	0	1	0	0
BEND3	3	1	1	0	2	0
BEND4	8	2	1	0	0	0
BEND5	0	0	16	0	3	5
BEND6	0	0	0	0	0	0
BEND7	1	1	4	1	0	0
BEST1	784	236	231	629	619	310
BEST2	0	0	0	0	0	0
BEST3	0	4	5	2	0	0
BEST4	1	2	6	0	3	8
BET1	85	47	112	181	37	51
BET1L	109	76	111	52	64	55
BET3L	2	0	6	4	1	0
BEX1	19	7	5	3	3	1
BEX2	76	117	95	107	36	66
BEX4	122	93	115	118	50	79
BEX5	1	0	0	1	1	1
BFAR	76	24	41	28	42	27
BFSP1	0	2	0	0	1	0
BFSP2	0	0	0	0	0	0
BGLAP	31	1	7	26	16	4
BGN	0	0	0	0	0	0
BHLHA15	5	10	3	9	0	5
BHLHB9	0	0	0	1	0	0
BHLHE22	1	9	6	3	0	0
BHLHE23	2	0	5	0	0	2
BHLHE40	4228	1898	2237	3754	6461	1887
BHLHE41	41	0	13	28	9	16
BHMT	0	0	0	0	0	0
BHMT2	0	0	0	0	0	0
BICC1	3	8	1	7	0	0
BICD1	0	0	0	0	0	1
BICD2	769	361	580	520	513	394
BIK	15	33	12	13	5	12
BIN1	8	3	0	2	1	1
BIN2	3021	1409	2141	727	1802	1416
BIN3	438	132	352	340	421	268
BIRC2	1019	237	270	527	570	335
BIRC3	521	35	65	206	217	111
BIRC5	11	0	18	14	7	0
BIRC6	294	39	22	185	196	56
BIRC7	0	0	2	0	0	1
BIRC8	2	0	16	2	1	5
BLCAP	3	0	0	0	1	1
BLID	0	8	3	0	0	0
BLK	2	10	0	19	1	0
BLM	10	1	0	5	1	0
BLMH	34	57	21	6	4	2
BLNK	169	86	121	106	42	122
BLOC1S1	516	285	532	287	349	297
BLOC1S2	434	204	431	211	208	176
BLOC1S3	7	10	18	15	38	6
BLVRA	381	227	432	176	293	214
BLVRB	701	398	911	829	212	639
BLZF1	451	279	298	274	280	227
BMF	114	77	8	173	141	59
BMP1	19	51	17	42	12	0
BMP10	0	0	0	1	3	0
BMP15	2	0	0	0	0	0
BMP2	16	6	1	2	22	5
BMP2K	492	118	285	218	324	247
BMP3	3	1	1	0	0	8
BMP4	0	0	0	0	0	0
BMP5	0	1	0	0	0	0
BMP6	23	20	6	98	65	19
BMP7	6	1	25	27	6	0
BMP8A	0	1	4	1	0	0
BMP8B	4	1	0	17	8	2
BMPER	0	0	0	0	0	0
BMPR1A	8	15	5	2	5	19
BMPR1B	0	0	23	1	0	1
BMPR2	130	51	56	25	50	55
BMS1	3	4	2	3	1	7
BMX	32	1	0	1	37	31
BNC1	6	0	0	4	6	0
BNC2	11	0	0	1	0	4
BNIP1	5	0	0	7	5	0
BNIP2	464	326	373	343	332	258
BNIP3	478	387	725	479	212	350
BNIP3L	1708	1300	1490	1369	1390	1666
BNIPL	145	62	178	155	30	84
BOC	0	0	0	0	0	0
BOD1	38	17	10	24	6	37
BOD1L1	432	57	110	103	296	186
BOK	1	1	4	1	0	1
BOLA1	2	1	1	8	1	3
BOLA2B	146	83	117	125	94	101
BOLA3	65	55	65	0	13	33
BOLL	0	5	0	0	0	3
BOP1	10	5	0	15	21	8
BORA	4	2	1	0	14	1
BPGM	558	496	330	259	95	247
BPHL	5	8	0	5	0	6
BPI	104	172	286	123	80	59
BPIFA2	36	70	79	15	10	27
BPIFA3	0	1	0	1	0	1
BPIFA4P	0	0	0	0	0	0
BPIFB1	130	124	166	22	3	191
BPIFB2	189	357	810	590	116	656
BPIFB3	0	0	0	1	0	1
BPIFB4	0	1	0	0	0	0
BPIFB6	0	1	0	0	0	0
BPIFC	0	0	0	0	0	0
BPNT1	3	0	3	5	0	7
BPTF	171	57	82	39	107	75
BRAF	788	413	651	496	864	445
BRAP	333	119	199	82	283	309
BRAT1	170	27	98	153	137	111
BRCA1	22	1	5	9	25	37
BRCA2	8	0	0	3	1	0
BRCC3	6	7	0	5	9	9
BRD1	110	48	120	99	125	48
BRD2	1555	339	587	341	815	474
BRD3	252	14	114	97	110	99
BRD4	1369	373	790	920	1909	789
BRD7	195	61	101	33	119	106
BRD8	0	0	0	1	1	1
BRD9	86	14	26	19	49	50
BRDT	0	0	0	1	0	0
BRE	7	0	9	2	3	3
BREA2	0	2	0	0	0	0
BRF1	5	0	0	10	10	33
BRF2	15	0	0	18	9	9
BRI3	6325	2276	6661	3661	3384	3485
BRI3BP	97	1	204	51	112	60
BRIP1	18	15	0	0	2	2
BRIX1	30	3	10	23	20	24
BRK1	681	479	770	623	329	344
BRMS1	184	58	194	129	262	202
BRMS1L	12	5	0	3	1	5
BROX	140	169	123	63	57	45
MPC2	193	192	364	232	97	186
MPC1	383	240	394	236	159	202
BRPF1	32	2	13	16	19	8
BRPF3	196	119	148	76	158	72
BRS3	0	1	3	0	0	2
BRSK1	1	0	0	0	0	0
BRSK2	0	0	0	0	0	0
BRWD1	612	207	71	274	363	182
BRWD3	375	152	193	248	249	196
BSCL2	45	55	55	109	17	31
BSDC1	142	81	187	44	134	62
BSG	1283	406	530	550	512	382
BSN	0	1	0	0	0	0
BSND	0	2	0	2	0	0
BSPH1	0	0	3	0	0	0
BSPRY	34	9	29	130	6	42
BST1	391	104	224	91	141	88
BST2	622	72	116	686	482	516
BSX	0	0	1	0	0	0
BTAF1	268	0	128	246	105	52
BTBD1	547	414	268	665	261	162
BTBD10	313	85	198	184	158	149
BTBD11	8	12	26	10	7	4
BTBD16	2	1	0	3	2	0
BTBD17	0	1	0	0	0	0
BTBD18	0	2	0	1	0	0
BTBD19	13	1	0	10	40	22
BTBD2	93	93	128	308	85	121
BTBD3	30	7	15	14	10	4
BTBD6	43	17	55	43	35	44
BTBD7	152	104	138	50	116	58
BTBD8	25	9	4	2	2	5
BTBD9	364	0	92	489	419	183
BTC	7	0	0	16	1	1
BTD	79	1	18	36	83	45
BTF3	1433	1099	1678	512	651	1103
BTF3L4	110	46	142	90	52	71
BTF3P11	6	1	1	0	0	6
BTG1	4291	1387	2465	2982	2825	1881
BTG2	20756	8887	21973	22292	20511	18654
BTG3	22	10	8	8	11	3
BTG4	0	0	0	0	0	0
BTK	185	30	104	96	71	68
BTLA	22	0	5	0	9	3
BTN1A1	2	0	0	0	1	0
BTN2A1	723	49	276	164	446	338
BTN2A2	66	0	15	9	31	31
BTN3A1	237	68	112	151	201	146
BTN3A2	251	130	391	181	312	373
BTN3A3	85	53	20	80	79	114
BTNL2	0	0	0	0	0	0
BTNL3	0	0	0	0	0	0
BTNL8	0	1	1	0	3	0
BTNL9	0	1	1	3	0	1
BTRC	79	0	69	35	25	17
BUB1	20	28	24	5	4	16
BUB1B	0	3	5	0	3	15
BUB3	191	110	59	77	69	78
BUD13	23	39	39	4	22	9
BUD31	866	272	684	67	305	468
BVES	0	0	0	0	0	0
BYSL	8	4	2	11	0	0
BZRAP1	259	4	18	5	215	165
BZW1	2613	1402	1966	1863	1471	1887
BZW2	84	30	88	47	42	49
C10orf10	41	9	37	74	21	27
DNAJC9-AS1	0	0	0	0	0	0
C10orf105	2	0	2	0	1	3
C10orf107	0	0	0	6	0	0
C10orf108	1	0	0	0	0	0
C10orf11	103	1	18	0	35	21
C10orf111	0	1	0	0	0	0
C10orf113	0	1	0	0	0	0
C10orf116	1938	1635	1500	1190	401	1457
C10orf118	528	344	416	200	450	344
C10orf12	175	27	122	69	134	63
C10orf120	0	3	0	0	0	0
TEX36	0	0	1	2	0	0
FUOM	3	1	1	12	3	0
C10orf128	91	6	33	53	67	17
C10orf129	0	0	1	1	1	0
C10orf131	98	62	59	119	112	89
LINC00619	0	0	0	0	0	0
C10orf137	101	53	40	72	50	37
SKIDA1	0	2	0	0	0	0
C10orf2	4	0	0	0	5	3
C10orf25	0	0	1	2	0	0
WBP1L	181	24	238	349	192	149
TBATA	0	0	0	1	0	0
R3HCC1L	68	18	44	12	34	30
C10orf32	35	23	16	35	28	44
C10orf35	2	0	1	0	0	1
CACUL1	728	298	312	518	380	276
C10orf47	111	54	145	159	103	79
C10orf53	0	0	0	0	0	0
C10orf54	2339	589	1738	3193	2448	1631
C10orf55	211	41	13	162	295	93
C10orf62	1	11	18	14	0	0
C10orf67	76	598	307	127	10	80
C10orf68	0	0	0	1	0	0
C10orf71	0	0	0	0	0	0
C10orf76	127	23	8	83	34	25
PLEKHS1	2	10	2	5	0	2
C10orf82	0	0	0	0	0	0
C10orf88	2	1	0	0	7	12
C10orf90	0	0	0	0	0	0
C10orf91	0	0	3	2	0	1
C10orf95	4	0	17	2	1	4
CCDC172	3	9	0	0	0	0
C10orf99	5	40	0	0	8	6
C11orf1	1	2	1	3	2	3
C11orf10	338	178	312	363	140	230
C11orf16	0	0	0	0	0	0
VPS51	118	47	163	154	73	130
C11orf20	0	7	1	0	0	0
C11orf21	479	110	225	238	236	199
C11orf24	66	126	56	50	15	39
C11orf30	392	92	47	70	111	87
C11orf31	190	88	106	176	68	125
C11orf34	0	0	0	0	0	0
C11orf35	10	0	1	30	6	16
C11orf40	1	1	2	1	0	0
KIAA1549L	0	0	0	1	0	0
C11orf42	0	1	0	0	0	0
C11orf45	0	0	0	1	0	0
ARL14EP	18	2	6	3	3	8
C11orf48	7	11	0	18	10	10
C11orf49	6	1	18	2	13	17
ANAPC15	120	64	87	19	27	42
C11orf52	2	12	2	27	4	31
C11orf53	0	0	0	0	0	0
C11orf54	202	110	191	83	89	62
C11orf57	53	17	7	34	24	29
C11orf58	633	342	502	544	328	288
MSANTD2	15	0	0	1	5	0
C11orf63	8	1	0	1	1	0
C11orf65	0	1	0	0	0	1
AAMDC	35	25	2	29	12	41
C11orf70	0	0	3	13	0	1
C11orf73	64	26	50	98	29	37
C11orf74	0	6	0	0	1	5
C11orf75	121	107	54	55	80	61
C11orf80	10	12	21	22	4	21
C11orf82	23	0	0	0	2	0
C11orf83	19	85	17	55	39	21
C11orf84	20	6	0	35	11	16
C11orf85	0	0	0	0	0	0
C11orf86	0	0	1	1	0	0
C11orf87	0	0	0	0	0	0
C11orf88	0	0	1	0	0	0
C11orf9	2	12	5	4	6	3
C11orf91	0	0	0	0	0	0
C11orf92	0	1	2	1	0	1
C11orf93	5	26	6	0	3	6
C11orf94	1	2	0	5	0	0
C11orf95	0	0	0	2	0	0
C11orf96	10	41	23	24	4	13
C12orf10	10	30	21	31	12	21
CCER1	2	7	1	9	4	1
C12orf23	53	87	76	55	12	61
FAM216A	27	11	39	1	15	28
METTL25	9	16	2	0	4	14
C12orf29	139	155	195	105	59	139
LINC00612	0	0	0	1	0	0
FAM222A	0	0	2	1	0	0
KIAA1551	5190	1815	3611	2573	2970	1851
C12orf36	66	0	0	34	3	21
LINC00615	0	2	0	0	0	0
C12orf39	0	1	1	1	0	0
C12orf4	5	1	4	1	8	5
C12orf40	0	0	0	0	0	0
C12orf42	0	1	0	0	0	0
C12orf43	8	0	11	0	1	5
C12orf44	32	54	34	60	31	62
C12orf45	34	14	2	2	2	1
MAPKAPK5-AS1	11	17	0	0	3	18
C12orf49	25	4	33	97	24	30
C12orf5	52	29	29	9	23	27
C12orf50	0	0	0	0	0	0
HECTD4	171	35	37	69	106	41
C12orf52	11	1	3	14	7	11
C12orf54	0	2	0	1	0	0
C12orf56	0	1	13	6	0	6
C12orf57	180	290	247	197	62	245
TMEM52B	5	8	1	18	8	16
C12orf60	4	2	0	0	0	0
C12orf61	4	0	0	0	0	1
COX14	1	0	9	0	2	9
C12orf65	45	4	0	16	5	5
C12orf66	0	0	0	0	0	5
C12orf68	0	2	7	4	1	3
C12orf69	0	0	0	0	0	1
C12orf70	5	0	0	0	2	0
C12orf71	0	0	1	0	0	0
C12orf73	21	1	44	1	0	0
C12orf74	10	0	0	0	6	0
C12orf75	27	5	3	42	10	3
C12orf76	0	1	0	0	1	0
C12orf77	0	0	10	0	0	0
RGCC	152	158	87	64	34	65
TEX29	10	0	0	0	0	0
TEX26	0	0	0	0	0	0
TEX30	28	16	14	7	34	32
FAM216B	1	0	0	0	0	0
MEDAG	0	6	3	0	2	0
C13orf35	0	2	1	1	0	0
C14orf1	149	84	263	312	86	202
C14orf101	240	21	12	102	104	53
NRDE2	120	117	26	79	62	99
C14orf105	1	0	1	0	0	0
TMEM251	79	9	46	24	54	11
GPATCH2L	83	9	19	38	44	16
C14orf119	114	0	16	21	44	10
DTD2	17	40	12	9	8	15
GSKIP	413	148	290	418	152	229
VIPAS39	101	20	41	42	64	46
PCNXL4	119	164	64	200	52	9
C14orf142	29	68	85	16	14	20
L3HYPDH	3	6	0	0	2	0
C14orf159	1047	174	87	1258	1068	679
C14orf162	10	0	0	0	0	0
C14orf166	228	120	216	210	76	159
C14orf166B	0	0	0	0	0	0
C14orf169	9	5	11	2	1	4
TMEM253	3	0	0	4	2	1
C14orf177	0	0	0	0	0	0
C14orf178	11	0	4	36	14	0
C14orf180	0	0	0	0	0	1
C14orf182	0	0	0	1	0	2
C14orf183	2	0	0	0	0	0
C14orf2	1327	1283	1390	464	583	735
NOP9	8	10	14	12	13	4
C14orf23	0	0	0	0	0	0
C14orf28	25	33	18	17	14	28
C14orf37	3	0	0	1	0	0
CCDC175	0	0	0	1	0	0
C14orf39	0	0	0	0	0	0
ELMSAN1	285	59	103	91	423	130
CCDC176	0	8	19	0	4	6
SYNE3	87	57	45	53	66	16
C14orf79	7	4	2	0	5	6
C14orf80	3	0	0	3	4	0
C14orf93	70	19	22	6	64	54
FAM219B	107	42	73	76	44	67
C15orf23	28	7	14	29	30	22
EMC7	420	239	186	216	241	137
C15orf26	0	0	0	1	2	1
C15orf27	0	2	1	0	0	0
KATNBL1	440	111	298	452	212	288
C15orf32	0	0	0	0	0	1
FAM227B	0	0	24	0	2	0
HEXA-AS1	3	1	0	9	0	0
C15orf37	151	18	15	332	109	67
C15orf39	535	136	229	701	685	340
C15orf40	20	11	54	7	9	20
C15orf41	0	0	30	0	1	9
TICRR	0	1	0	1	0	0
C15orf43	0	0	0	0	0	0
VWA9	1	0	0	8	0	0
C15orf48	4028	2246	2186	3801	2964	3308
LINC00593	4	0	0	1	0	1
C15orf52	12	14	17	33	6	47
C15orf53	0	1	0	0	0	0
C15orf54	0	0	0	2	0	0
C15orf55	0	0	1	0	0	0
C15orf57	169	94	91	18	35	86
GDPGP1	4	0	10	2	9	7
C15orf59	37	49	78	193	14	34
C15orf60	0	0	0	0	0	0
C15orf61	5	1	7	5	0	6
C15orf62	48	52	95	104	49	37
HYPK	208	169	199	40	113	106
C16orf11	0	0	1	0	0	0
C16orf13	15	22	21	38	12	27
C16orf3	4	6	0	0	1	2
TSR3	177	112	152	248	133	75
C16orf45	4	7	0	1	2	1
C16orf46	0	0	0	0	0	1
ENKD1	6	7	14	15	4	3
C16orf5	103	45	119	265	74	89
C16orf52	119	88	46	230	47	71
PAGR1	87	35	73	56	118	68
C16orf54	669	134	555	726	656	454
C16orf55	1	0	0	0	6	0
USB1	127	93	56	171	209	149
C16orf58	26	0	17	21	6	5
C16orf59	0	0	0	0	0	2
CMC2	119	67	58	121	124	107
C16orf62	43	6	9	52	25	10
VPS9D1	393	26	74	150	419	187
C16orf70	252	246	124	339	95	106
C16orf71	0	3	0	1	1	0
C16orf72	1398	328	1010	874	571	464
MEIOB	0	0	0	0	0	0
C16orf74	6	1	21	18	17	21
C16orf78	0	0	0	0	0	0
BRICD5	55	14	7	34	42	23
C16orf80	32	5	32	25	22	21
C16orf82	0	0	5	0	2	0
C16orf86	0	0	0	3	3	4
C16orf87	37	55	1	0	11	40
C16orf88	2	7	9	6	2	0
C16orf89	9	0	0	0	0	0
C16orf90	0	1	1	0	0	0
C16orf91	0	0	0	0	0	0
C16orf92	0	4	14	8	0	1
C16orf93	13	0	1	0	11	7
C16orf95	0	0	0	9	0	0
C16orf96	0	0	0	0	0	0
C17orf100	8	18	49	3	6	9
OGFOD3	5	1	2	1	3	0
C17orf102	0	0	0	0	0	0
C17orf103	87	18	64	137	68	53
C17orf104	0	16	1	0	0	4
C17orf105	0	0	0	0	0	0
C17orf107	598	96	106	218	523	299
LYRM9	10	36	13	0	3	16
SMIM5	153	117	209	273	76	249
SMIM6	0	1	2	0	1	1
HID1	12	31	58	24	7	45
GID4	75	37	28	25	20	32
SPATA32	1	8	6	8	0	2
C17orf47	0	0	0	0	1	0
ADPRM	17	4	8	9	4	9
C17orf49	478	133	195	191	221	169
C17orf50	0	0	1	2	0	0
C17orf51	5	0	0	7	0	10
C17orf53	0	0	0	1	2	0
ENTHD2	176	75	105	291	242	139
EFCAB13	0	3	75	3	9	10
C17orf58	12	23	34	6	15	5
C17orf59	63	12	28	101	58	64
C17orf61	52	15	26	36	25	23
C17orf62	633	190	239	365	511	241
FAM222B	155	150	179	180	80	49
C17orf64	2	0	0	0	0	0
C17orf66	1	1	1	0	1	1
C17orf67	12	3	2	0	10	0
CRHR1-IT1	0	0	0	0	0	0
C17orf70	25	1	14	13	7	0
C17orf72	0	4	1	1	0	0
C17orf74	0	0	1	2	1	0
C17orf75	9	17	12	6	6	6
C17orf77	1	1	1	0	0	0
C17orf78	0	0	0	0	0	0
C17orf79	23	16	12	30	10	8
C17orf80	8	0	2	5	5	3
ELP5	20	121	39	8	19	33
C17orf82	8	0	0	0	0	3
C17orf85	451	174	183	225	224	223
C17orf89	20	45	14	16	12	11
OXLD1	18	0	31	12	10	12
C17orf96	2	1	0	0	2	0
C17orf97	10	12	1	16	7	2
C17orf98	0	0	0	0	0	0
C17orf99	1	0	5	4	1	1
LDLRAD4	38	0	9	24	11	6
C18orf21	150	20	104	0	61	54
C18orf25	149	16	163	205	58	74
DYNAP	0	0	30	4	4	9
C18orf32	114	64	60	25	59	53
CCDC178	0	0	0	0	0	0
C18orf42	0	1	0	0	0	0
C18orf54	2	1	0	0	0	0
C18orf56	1	4	0	0	0	0
C18orf62	0	1	0	0	0	0
C18orf63	0	2	0	0	0	0
C18orf8	78	56	25	49	36	78
C19orf10	36	19	9	46	34	26
C19orf12	0	1	1	2	0	1
C19orf18	0	1	0	0	0	0
C19orf21	15	12	1	55	16	33
C19orf24	33	36	74	44	41	44
C19orf25	21	28	29	62	29	23
C19orf26	0	6	0	0	3	0
CACTIN	33	0	7	29	45	38
C19orf33	30	17	47	30	16	32
C19orf35	129	26	92	107	78	19
C19orf38	415	107	180	240	451	376
C19orf40	8	1	19	10	0	8
SMIM7	148	57	89	101	114	94
C19orf43	1832	842	1968	938	578	771
C19orf44	0	4	4	10	0	4
C19orf45	0	2	1	2	1	0
SYNE4	0	1	0	1	0	4
C19orf48	0	0	0	0	0	0
DNAAF3	0	1	0	0	0	0
C19orf53	122	108	110	66	82	71
C19orf54	4	3	2	5	10	3
C19orf55	5	3	8	7	7	5
C19orf57	2	2	0	0	1	0
C19orf59	646	101	141	82	233	77
C19orf6	419	31	144	304	422	234
C19orf60	18	12	18	8	28	24
EMC10	46	21	14	184	78	52
C19orf66	130	25	131	158	139	87
C19orf69	0	2	0	0	1	1
C19orf70	13	7	13	35	8	7
C19orf71	7	7	1	15	8	3
C19orf73	2	12	10	0	2	0
SIGLECL1	0	0	0	0	0	0
ADM5	0	0	0	0	0	0
C19orf77	0	6	3	1	0	0
PET100	568	391	639	323	449	364
C19orf80	0	2	9	0	0	0
C19orf81	0	0	0	1	0	0
C1D	148	49	124	144	137	119
C1GALT1	252	146	148	139	107	95
C1GALT1C1	219	47	47	268	130	60
C1orf100	0	0	0	2	0	0
C1orf101	6	0	0	3	16	17
C1orf105	0	0	0	0	0	0
C1orf106	18	3	14	110	28	56
C1orf109	7	20	2	3	3	17
C1orf110	0	0	0	0	0	0
C1orf111	0	0	0	0	0	0
C1orf112	26	1	8	68	3	5
C1orf114	0	0	0	0	0	0
C1orf115	1	11	4	7	2	2
C1orf116	309	298	662	338	180	369
C1orf122	27	24	33	40	21	25
C1orf123	118	54	41	42	46	78
SPRTN	121	0	44	111	70	77
C1orf126	19	0	0	37	15	12
C1orf127	1	0	2	1	0	1
C1orf129	0	0	0	0	0	0
NCMAP	2	2	1	0	0	0
C1orf131	16	3	12	0	10	12
SERTAD4-AS1	2	0	0	0	1	0
AUNIP	0	0	9	0	0	3
C1orf140	0	0	0	0	0	0
C1orf141	0	0	0	0	0	0
SZRD1	746	386	435	514	663	515
C1orf146	1	0	0	0	0	1
GCSAML	0	0	0	12	1	5
C1orf158	0	1	0	0	0	0
C1orf159	28	13	16	31	29	13
C1orf162	29	15	11	3	6	1
C1orf168	6	3	0	0	0	0
C1orf170	0	0	0	2	0	0
C1orf172	5	10	5	32	4	9
C1orf173	0	0	0	1	0	0
C1orf174	141	5	79	26	51	29
C1orf177	4	3	22	8	0	0
TSACC	0	1	0	0	0	0
C1orf185	0	0	0	0	0	0
C1orf186	3	2	1	0	0	0
DRAXIN	0	0	1	1	0	0
C1orf189	21	0	0	0	3	3
LURAP1	1	5	0	11	2	0
C1orf192	0	0	0	1	0	0
C1orf194	6	0	0	0	3	0
C1orf198	23	0	18	42	7	4
C1orf200	2	0	0	1	0	1
STPG1	58	0	14	28	14	0
C1orf21	79	10	78	21	27	27
C1orf210	27	17	30	20	29	43
C1orf220	0	2	0	0	0	0
C1orf226	17	1	37	47	22	24
C1orf227	1	2	1	1	1	2
C1orf228	0	0	0	2	0	0
C1orf229	1	5	1	3	0	0
C1orf27	21	3	4	6	26	4
COA6	4	0	1	0	2	3
C1orf35	28	21	3	12	27	21
THEMIS2	1286	692	964	1921	2016	783
[truncated: 18,813 more rows]
