# Supplementary material for: Identification of Genes Associated with Familial Focal Segmental Glomerulosclerosis Through Transcriptomics and In Silico Analysis, Including RPL27, TUBB6, and PFDN5
Source: Int J Mol Sci. 2024 Oct 30;25(21):11659. doi: 10.3390/ijms252111659 (PMC11546068; doi:10.3390/ijms252111659)
Supplement: Supplementary file 1 [file ijms-25-11659-s001.zip › Table S1.xlsx]

## Sheet: All gene Sets
Supplementary Table S1: List of Significant Pathways Enriched in glomerular tissue Compared to tubulointerstitial tissue in GSEA.(From in silico data)
C1 : Positional gene sets
Gene set	SIZE	ES	NES	NOM p-val	FDR q-val	FWER p-val	Tag %	Gene %	Signal	glob.p.val
chr1q21	55	0.40833	1.4633	0	1	0.624	0.382	0.195	0.31	0.424
chr5q31	54	0.36932	1.6362	0.00363	1	0.432	0.574	0.368	0.366	0.385
chr1q32	61	0.42725	1.6774	0.005747	1	0.389	0.328	0.154	0.281	0.389
chr7p14	23	0.43663	1.6183	0.01215	1	0.441	0.739	0.448	0.409	0.348
chr9p13	23	0.47901	1.446	0.01237	1	0.649	0.565	0.252	0.424	0.428
chr1q23	33	0.47429	1.4366	0.0198	1	0.656	0.333	0.103	0.301	0.424
C2 : Curated gene sets
Gene set	SIZE	ES	NES	NOM p-val	FDR q-val	FWER p-val	Tag %	Gene %	Signal	glob.p.val
MIKKELSEN_IPS_LCP_WITH_H3K4ME3	63	0.43313	1.7077	0.003846	1	0.58	0.54	0.292	0.387	0.533
MIKKELSEN_ES_LCP_WITH_H3K4ME3	54	0.47443	1.6312	0.005814	1	0.66	0.593	0.292	0.424	0.571
SAFFORD_T_LYMPHOCYTE_ANERGY	37	0.39391	1.5648	0.007505	1	0.746	0.432	0.268	0.319	0.561
COLIN_PILOCYTIC_ASTROCYTOMA_VS_GLIOBLASTOMA_UP	16	0.56163	1.4988	0.007968	1	0.836	0.625	0.265	0.461	0.589
RICKMAN_TUMOR_DIFFERENTIATED_WELL_VS_MODERATELY_DN	47	0.44834	1.4025	0.00813	1	0.927	0.553	0.277	0.403	0.595
MEBARKI_HCC_PROGENITOR_WNT_DN	28	0.48493	1.4771	0.008163	1	0.859	0.607	0.285	0.437	0.576
ZWANG_TRANSIENTLY_UP_BY_2ND_EGF_PULSE_ONLY	367	0.38416	1.4147	0.008163	1	0.912	0.452	0.291	0.344	0.595
WP_THYROID_HORMONES_PRODUCTION_AND_PERIPHERAL_DOWNSTREAM_SIGNALING_EFFECTS	30	0.43739	1.7204	0.008977	1	0.561	0.6	0.392	0.367	0.561
BLANCO_MELO_MERS_COV_INFECTION_MCR5_CELLS_DN	18	0.53518	1.601	0.01042	1	0.695	0.556	0.224	0.432	0.581
REACTOME_PLASMA_LIPOPROTEIN_REMODELING	16	0.58098	1.5707	0.01124	1	0.734	0.688	0.255	0.514	0.57
REACTOME_CELL_CELL_COMMUNICATION	65	0.38392	1.3543	0.01423	1	0.958	0.508	0.315	0.352	0.575
KEGG_CARDIAC_MUSCLE_CONTRACTION	19	0.48828	1.6969	0.01471	1	0.592	0.421	0.181	0.346	0.52
REACTOME_CARDIAC_CONDUCTION	41	0.46339	1.5318	0.0155	1	0.786	0.439	0.215	0.347	0.575
WP_CLEAR_CELL_RENAL_CELL_CARCINOMA_PATHWAYS	38	0.41012	1.4244	0.01566	1	0.905	0.421	0.226	0.328	0.587
WP_CARDIAC_PROGENITOR_DIFFERENTIATION	18	0.57251	1.5068	0.01643	1	0.831	0.611	0.213	0.483	0.583
REACTOME_INTEGRATION_OF_ENERGY_METABOLISM	36	0.40417	1.5034	0.01894	1	0.833	0.528	0.32	0.362	0.586
REACTOME_HS_GAG_BIOSYNTHESIS	16	0.54605	1.4963	0.01953	1	0.837	0.5	0.176	0.413	0.587
MIKKELSEN_IPS_ICP_WITH_H3K4ME3_AND_H327ME3	38	0.47766	1.3894	0.01953	1	0.937	0.421	0.181	0.347	0.581
HOFFMANN_IMMATURE_TO_MATURE_B_LYMPHOCYTE_UP	19	0.56693	1.3946	0.02058	1	0.936	0.474	0.121	0.418	0.586
DARWICHE_SKIN_TUMOR_PROMOTER_UP	44	0.44695	1.4425	0.02062	1	0.893	0.568	0.329	0.384	0.587
REACTOME_MUSCLE_CONTRACTION	73	0.4301	1.3617	0.0217	1	0.953	0.384	0.215	0.305	0.578
WP_DEVELOPMENT_OF_URETERIC_COLLECTION_SYSTEM	28	0.44014	1.4801	0.0239	1	0.856	0.321	0.135	0.279	0.578
KUMAR_AUTOPHAGY_NETWORK	19	0.42909	1.4979	0.02434	1	0.837	0.474	0.239	0.362	0.588
REACTOME_CELL_JUNCTION_ORGANIZATION	50	0.38934	1.4499	0.0251	1	0.887	0.5	0.3	0.353	0.584
FIGUEROA_AML_METHYLATION_CLUSTER_1_UP	46	0.42898	1.2974	0.02537	1	0.987	0.478	0.269	0.353	0.597
SMID_BREAST_CANCER_LUMINAL_A_UP	42	0.49212	1.5702	0.02579	1	0.735	0.548	0.268	0.404	0.562
BOYLAN_MULTIPLE_MYELOMA_C_CLUSTER_UP	18	0.48217	1.5967	0.02646	1	0.701	0.5	0.217	0.393	0.578
BENPORATH_PRC2_TARGETS	168	0.38688	1.3932	0.02718	1	0.937	0.405	0.23	0.322	0.584
ASGHARZADEH_NEUROBLASTOMA_POOR_SURVIVAL_DN	15	0.5722	1.3903	0.02748	1	0.937	0.333	0.0823	0.307	0.582
BENPORATH_SUZ12_TARGETS	321	0.38323	1.413	0.02794	1	0.912	0.43	0.27	0.334	0.589
MEISSNER_NPC_HCP_WITH_H3K4ME2	158	0.38862	1.467	0.02953	1	0.871	0.38	0.222	0.304	0.578
REACTOME_GABA_B_RECEPTOR_ACTIVATION	15	0.5395	1.5894	0.0297	1	0.708	0.533	0.194	0.431	0.568
MARTENS_TRETINOIN_RESPONSE_UP	176	0.40956	1.5281	0.03	1	0.794	0.483	0.294	0.352	0.576
REACTOME_NEURONAL_SYSTEM	104	0.29741	1.4536	0.0308	1	0.884	0.462	0.364	0.299	0.592
IVANOVA_HEMATOPOIESIS_STEM_CELL_LONG_TERM	94	0.33453	1.3489	0.03125	1	0.958	0.543	0.415	0.323	0.58
WP_GENES_CONTROLLING_NEPHROGENESIS	24	0.63064	1.3381	0.03182	1	0.964	0.542	0.127	0.475	0.582
MIKKELSEN_MCV6_HCP_WITH_H3K27ME3	94	0.42712	1.4408	0.03327	1	0.894	0.394	0.174	0.331	0.587
JAZAG_TGFB1_SIGNALING_VIA_SMAD4_DN	23	0.44412	1.4306	0.03327	1	0.902	0.565	0.29	0.403	0.584
KONDO_PROSTATE_CANCER_WITH_H3K27ME3	36	0.47569	1.5886	0.0363	1	0.71	0.444	0.213	0.352	0.559
MEISSNER_NPC_HCP_WITH_H3K4ME3_AND_H3K27ME3	50	0.44025	1.391	0.03755	1	0.937	0.58	0.314	0.402	0.584
HOLLERN_SQUAMOUS_BREAST_TUMOR	43	0.48941	1.3749	0.03762	1	0.946	0.698	0.365	0.447	0.578
ACEVEDO_LIVER_CANCER_WITH_H3K27ME3_UP	82	0.38606	1.3987	0.03861	1	0.932	0.427	0.284	0.311	0.591
BLANCO_MELO_MERS_COV_INFECTION_MCR5_CELLS_UP	86	0.35392	1.4891	0.03873	1	0.847	0.523	0.363	0.339	0.584
CHEN_HOXA5_TARGETS_9HR_DN	25	0.43529	1.6272	0.04078	1	0.665	0.48	0.237	0.368	0.56
FOSTER_KDM1A_TARGETS_UP	89	0.35688	1.436	0.04167	1	0.9	0.292	0.166	0.248	0.582
MIKKELSEN_MEF_HCP_WITH_H3_UNMETHYLATED	35	0.38294	1.4549	0.04272	1	0.884	0.4	0.235	0.308	0.591
REACTOME_CELL_CELL_JUNCTION_ORGANIZATION	36	0.40358	1.5346	0.04283	1	0.78	0.472	0.262	0.351	0.579
ZHAN_V2_LATE_DIFFERENTIATION_GENES	15	0.42536	1.4851	0.04283	1	0.852	0.867	0.52	0.417	0.581
MIKKELSEN_NPC_HCP_WITH_H3K4ME3_AND_H3K27ME3	68	0.42362	1.3822	0.04391	1	0.939	0.515	0.293	0.369	0.576
KEGG_CALCIUM_SIGNALING_PATHWAY	59	0.41055	1.3323	0.04418	1	0.967	0.542	0.355	0.354	0.586
DARWICHE_PAPILLOMA_RISK_LOW_UP	51	0.36921	1.4724	0.0451	1	0.866	0.471	0.31	0.328	0.577
KIM_MYCN_AMPLIFICATION_TARGETS_UP	38	0.39153	1.5642	0.04546	1	0.746	0.447	0.271	0.328	0.553
DAWSON_METHYLATED_IN_LYMPHOMA_TCL1	26	0.45647	1.4527	0.04873	1	0.884	0.538	0.267	0.396	0.585
C3 : Regulatory target gene sets
Gene Set	SIZE	ES	NES	NOM p-val	FDR q-val	FWER p-val	Tag %	Gene %	Signal	glob.p.val
MIR8080	43	0.41668	1.6531	0	1	0.602	0.419	0.221	0.329	0.475
RSRFC4_Q2	85	0.43648	1.6232	0	1	0.638	0.4	0.208	0.322	0.463
FOXJ2_02	86	0.35976	1.4297	0	1	0.856	0.407	0.279	0.298	0.44
LEF1_Q2	79	0.36122	1.5744	0.001869	1	0.699	0.544	0.409	0.326	0.451
MIR7113_5P	57	0.43208	1.5737	0.002028	1	0.699	0.561	0.335	0.377	0.446
MIR3134	26	0.43088	1.4491	0.002058	1	0.834	0.462	0.235	0.355	0.441
MIR374A_3P	47	0.35729	1.6884	0.00367	1	0.567	0.511	0.345	0.338	0.493
SIRT3_TARGET_GENES	17	0.45919	1.7467	0.003683	1	0.507	0.706	0.379	0.44	0.507
MIR486_5P	26	0.44801	1.5807	0.003929	1	0.69	0.654	0.347	0.429	0.45
MIR4690_5P	29	0.4494	1.5455	0.003992	1	0.733	0.517	0.251	0.39	0.461
MIR6797_5P	72	0.45294	1.3293	0.004619	1	0.955	0.514	0.25	0.39	0.42
MIR4663	18	0.4567	1.5593	0.005693	1	0.716	0.667	0.381	0.414	0.45
MIR1288_3P	17	0.57645	1.7075	0.006122	1	0.547	0.471	0.196	0.379	0.509
TCF11MAFG_01	72	0.33393	1.5382	0.00759	1	0.737	0.444	0.314	0.309	0.46
GATA1_02	85	0.36421	1.4935	0.007797	1	0.784	0.506	0.345	0.337	0.456
MIR215_3P	47	0.37801	1.6631	0.007843	1	0.593	0.404	0.237	0.311	0.486
MIR6751_3P	29	0.43291	1.3868	0.007984	1	0.895	0.552	0.311	0.382	0.437
MIR505_5P	20	0.47421	1.5992	0.00813	1	0.666	0.55	0.278	0.399	0.455
MIR4298	24	0.41203	1.6531	0.009141	1	0.602	0.708	0.417	0.414	0.486
MIR4292	55	0.48095	1.4567	0.009901	1	0.828	0.6	0.326	0.409	0.443
TGCCAAR_NF1_Q6	245	0.30117	1.326	0.00998	1	0.958	0.38	0.299	0.279	0.415
AREB6_03	99	0.35822	1.432	0.01022	1	0.855	0.495	0.333	0.336	0.44
MIR4308	50	0.45801	1.3762	0.01073	1	0.906	0.42	0.226	0.328	0.441
MIR4635	50	0.35376	1.6368	0.01115	1	0.624	0.36	0.239	0.277	0.477
MIR4700_5P	66	0.3124	1.4813	0.01165	1	0.799	0.5	0.368	0.32	0.451
TTCYRGAA_UNKNOWN	103	0.35617	1.6035	0.0117	1	0.661	0.398	0.275	0.294	0.46
MIR5187_3P	29	0.39995	1.6255	0.01191	1	0.633	0.414	0.225	0.322	0.47
MIR6783_5P	56	0.37656	1.4273	0.01215	1	0.859	0.411	0.23	0.32	0.438
MIR6791_5P	57	0.48543	1.4068	0.01219	1	0.877	0.614	0.326	0.418	0.44
GAANYNYGACNY_UNKNOWN	27	0.39793	1.4676	0.0123	1	0.819	0.481	0.307	0.336	0.438
MIR4297	74	0.35416	1.4146	0.01235	1	0.87	0.365	0.235	0.283	0.442
MIR1249_5P	75	0.44878	1.3027	0.0137	1	0.974	0.507	0.25	0.385	0.409
GTTGNYNNRGNAAC_UNKNOWN	28	0.4011	1.59	0.01452	1	0.675	0.679	0.434	0.386	0.451
MIR4676_3P	62	0.30586	1.5063	0.01531	1	0.773	0.371	0.257	0.279	0.461
TAL1BETAE47_01	73	0.36595	1.4382	0.01714	1	0.847	0.342	0.211	0.274	0.441
GTTAAAG_MIR302B	22	0.42825	1.515	0.01754	1	0.764	0.5	0.274	0.364	0.463
MIR7109_3P	24	0.46129	1.6705	0.01786	1	0.583	0.5	0.26	0.372	0.496
AP2_Q6	79	0.34907	1.4606	0.01879	1	0.824	0.532	0.392	0.328	0.443
MIR7976	37	0.36451	1.3848	0.02004	1	0.898	0.297	0.143	0.257	0.435
SRPK2_TARGET_GENES	22	0.45994	1.5504	0.02103	1	0.726	0.545	0.304	0.381	0.457
MYOGENIN_Q6	81	0.38103	1.322	0.02123	1	0.962	0.494	0.304	0.349	0.412
MIR4273	36	0.36346	1.481	0.02157	1	0.799	0.306	0.163	0.257	0.451
MIR6811_5P	27	0.42441	1.5271	0.02187	1	0.753	0.222	0.0592	0.21	0.458
MIR9902	117	0.31297	1.4743	0.02213	1	0.81	0.41	0.306	0.291	0.436
MIR2467_5P	35	0.40222	1.627	0.02231	1	0.633	0.371	0.236	0.286	0.48
MIR12127	17	0.5319	1.6079	0.0224	1	0.658	0.647	0.274	0.471	0.468
CTAWWWATA_RSRFC4_Q2	129	0.38178	1.3654	0.02254	1	0.921	0.388	0.233	0.305	0.439
MIR452_5P	64	0.30662	1.479	0.02317	1	0.803	0.422	0.311	0.294	0.437
MIR4305	25	0.35162	1.5188	0.02377	1	0.76	0.6	0.442	0.337	0.462
MIR4284	41	0.44368	1.5942	0.02386	1	0.673	0.22	0.0592	0.208	0.452
XBP1_01	42	0.38621	1.5633	0.02462	1	0.713	0.5	0.305	0.35	0.447
MIR5089_5P	41	0.39082	1.5975	0.02472	1	0.667	0.415	0.258	0.31	0.456
ERR1_Q2	101	0.30568	1.482	0.02602	1	0.798	0.287	0.174	0.242	0.46
MIR892C_3P	61	0.2965	1.4517	0.02604	1	0.832	0.492	0.389	0.304	0.447
MIR493_3P	23	0.40989	1.5306	0.02622	1	0.75	0.696	0.436	0.394	0.456
MIR4265	17	0.4874	1.4023	0.02724	1	0.882	0.824	0.437	0.465	0.44
MIR4322	17	0.4874	1.4023	0.02724	1	0.882	0.824	0.437	0.465	0.44
MIR1248	47	0.3502	1.4232	0.02729	1	0.861	0.426	0.27	0.313	0.441
TGACATY_UNKNOWN	242	0.31491	1.3214	0.02729	1	0.962	0.326	0.229	0.264	0.411
MIR12118	40	0.38495	1.6119	0.02767	1	0.654	0.575	0.398	0.349	0.467
MEIS1_01	84	0.34804	1.395	0.02846	1	0.887	0.369	0.24	0.285	0.438
MIR5001_5P	61	0.40668	1.3562	0.02863	1	0.933	0.426	0.232	0.331	0.434
MIR8058	19	0.47446	1.4065	0.0289	1	0.877	0.526	0.24	0.401	0.44
MIR7106_5P	122	0.33213	1.3305	0.02979	1	0.954	0.369	0.243	0.286	0.421
MIR8084	94	0.31846	1.4207	0.02994	1	0.866	0.543	0.413	0.324	0.445
MIR223_5P	63	0.30898	1.4801	0.03036	1	0.8	0.667	0.533	0.315	0.44
HLF_01	102	0.32015	1.564	0.03141	1	0.713	0.529	0.398	0.325	0.451
GR_Q6_01	119	0.28669	1.4819	0.03163	1	0.798	0.471	0.396	0.291	0.455
MIR6857_3P	31	0.41634	1.4804	0.03275	1	0.8	0.484	0.287	0.347	0.443
MIR4296	29	0.44142	1.356	0.03292	1	0.933	0.552	0.301	0.388	0.435
MEF2_01	51	0.4291	1.5153	0.03315	1	0.764	0.392	0.183	0.324	0.466
MIR1199_5P	28	0.4163	1.3768	0.0334	1	0.905	0.536	0.311	0.371	0.441
MIR6511B_5P	28	0.40171	1.5056	0.03373	1	0.774	0.214	0.0592	0.203	0.458
MIR4425	27	0.37955	1.5418	0.03411	1	0.734	0.556	0.395	0.338	0.461
MIR491_5P	27	0.42816	1.5418	0.03422	1	0.734	0.37	0.19	0.302	0.459
MIR3126_3P	17	0.47123	1.3793	0.03427	1	0.901	0.706	0.376	0.442	0.437
MIR1302	28	0.35122	1.4705	0.03467	1	0.816	0.821	0.554	0.369	0.435
LBP1_Q6	71	0.34398	1.3244	0.03556	1	0.959	0.479	0.36	0.31	0.413
CTCTGGA_MIR520A_MIR525	63	0.32822	1.4814	0.03557	1	0.798	0.476	0.37	0.304	0.453
CATRRAGC_UNKNOWN	38	0.34043	1.448	0.03557	1	0.836	0.658	0.485	0.341	0.441
MIR1271_3P	30	0.48505	1.3146	0.03571	1	0.968	0.5	0.243	0.38	0.412
MIR550A_3_5P_MIR550A_5P	30	0.48505	1.3146	0.03571	1	0.968	0.5	0.243	0.38	0.412
GGTGTGT_MIR329	32	0.39535	1.4348	0.03578	1	0.852	0.625	0.404	0.375	0.44
MIR4667_5P	53	0.33181	1.4228	0.03591	1	0.861	0.528	0.368	0.337	0.442
MIR8089	53	0.31208	1.4256	0.03596	1	0.861	0.509	0.373	0.322	0.441
MIR4638_3P	19	0.50533	1.5138	0.03619	1	0.766	0.789	0.407	0.47	0.458
CYTAGCAAY_UNKNOWN	49	0.3726	1.3849	0.03622	1	0.898	0.286	0.146	0.246	0.435
MIR1298_3P	15	0.46622	1.494	0.03626	1	0.784	0.467	0.199	0.375	0.459
MIR3173_3P	38	0.37652	1.5868	0.03696	1	0.681	0.579	0.398	0.351	0.447
MIR452_3P	50	0.32769	1.3508	0.03726	1	0.935	0.5	0.351	0.327	0.428
MIR4279	84	0.33878	1.4752	0.03774	1	0.809	0.452	0.327	0.309	0.436
MIR520G_3P_MIR520H	78	0.34277	1.4062	0.03777	1	0.877	0.423	0.274	0.311	0.44
FOX_Q2	79	0.34474	1.3249	0.038	1	0.959	0.582	0.404	0.352	0.417
MIR762	66	0.39192	1.3285	0.04	1	0.955	0.409	0.232	0.318	0.422
MIR1275	99	0.35052	1.4324	0.04024	1	0.854	0.283	0.146	0.246	0.441
MIR7156_5P	52	0.33191	1.4493	0.04082	1	0.833	0.269	0.163	0.228	0.442
MIR3175	62	0.35232	1.4477	0.04183	1	0.837	0.306	0.166	0.259	0.44
MIR2116_3P	27	0.42176	1.5133	0.04251	1	0.767	0.444	0.222	0.348	0.456
ZFP28_TARGET_GENES	29	0.42833	1.4862	0.0428	1	0.795	0.345	0.146	0.296	0.46
MIR7150	49	0.36094	1.347	0.04297	1	0.937	0.449	0.339	0.299	0.427
MIR6773_3P	44	0.42408	1.4762	0.04339	1	0.807	0.455	0.28	0.33	0.434
MIR200A_3P	155	0.31463	1.3955	0.04373	1	0.886	0.394	0.296	0.285	0.439
MIR6891_5P	46	0.35698	1.5333	0.04374	1	0.746	0.543	0.398	0.33	0.46
TBP_01	88	0.34087	1.395	0.04389	1	0.887	0.352	0.233	0.275	0.436
MIR412_3P	29	0.36762	1.4316	0.04469	1	0.855	0.414	0.257	0.309	0.438
PHB2_TARGET_GENES	54	0.35446	1.4135	0.04563	1	0.871	0.519	0.354	0.339	0.436
MIR5589_3P	56	0.33084	1.4006	0.04589	1	0.884	0.464	0.341	0.309	0.44
MIR4436B_5P	46	0.33546	1.4429	0.04612	1	0.842	0.652	0.504	0.326	0.443
MIR4664_5P	22	0.41145	1.4733	0.0463	1	0.813	0.545	0.354	0.354	0.435
STAT5A_01	77	0.38537	1.4505	0.04637	1	0.832	0.494	0.308	0.347	0.445
MIR599	41	0.39038	1.3498	0.04646	1	0.935	0.39	0.211	0.31	0.427
MIR342_5P	15	0.49686	1.4804	0.04647	1	0.8	0.6	0.331	0.402	0.441
MIR6073	51	0.34529	1.5012	0.04655	1	0.778	0.314	0.212	0.25	0.459
MIR589_3P	104	0.30599	1.5139	0.04659	1	0.765	0.385	0.28	0.282	0.463
MIR1243	17	0.44051	1.4952	0.04732	1	0.783	0.471	0.206	0.375	0.462
MIR1272	32	0.35019	1.3469	0.04735	1	0.937	0.719	0.483	0.374	0.427
MIR505_3P	33	0.3899	1.6042	0.04744	1	0.661	0.727	0.458	0.397	0.467
MIR6880_5P	30	0.42644	1.4332	0.04762	1	0.854	0.367	0.199	0.295	0.441
MIR6837_3P	39	0.30428	1.4778	0.04788	1	0.805	0.231	0.123	0.204	0.439
TGIF_01	85	0.34851	1.4634	0.04819	1	0.822	0.329	0.199	0.268	0.441
MIR141_3P	156	0.31099	1.371	0.04826	1	0.915	0.391	0.296	0.284	0.435
MIR642B_5P	32	0.37805	1.488	0.04854	1	0.794	0.531	0.337	0.354	0.466
MIR4778_3P	93	0.32817	1.3987	0.04915	1	0.885	0.516	0.366	0.333	0.443
MIR3180_5P	117	0.2676	1.3733	0.04945	1	0.911	0.188	0.113	0.171	0.437
YYCATTCAWW_UNKNOWN	61	0.35762	1.373	0.04951	1	0.911	0.525	0.355	0.342	0.435
CCTGTGA_MIR513	55	0.355	1.2843	0.0496	1	0.989	0.527	0.37	0.336	0.4
C5 : Ontology gene sets
Gene set	SIZE	ES	NES	NOM p-val	FDR q-val	FWER p-val	Tag %	Gene %	Signal	glob.p.val
HP_PALPITATIONS	35	0.53867	2.0163	0	1	0.282	0.371	0.133	0.324	0.282
GOBP_ACIDIC_AMINO_ACID_TRANSPORT	26	0.51117	1.7852	0	1	0.513	0.462	0.176	0.382	0.473
GOBP_REGULATION_OF_HEART_RATE_BY_CARDIAC_CONDUCTION	18	0.56621	1.7478	0	1	0.558	0.5	0.215	0.394	0.453
GOMF_MONOATOMIC_CATION_CHANNEL_ACTIVITY	74	0.4494	1.7317	0	1	0.577	0.419	0.194	0.342	0.433
HP_ABNORMAL_CIRCULATING_ALBUMIN_CONCENTRATION	54	0.53542	1.7317	0	1	0.577	0.444	0.176	0.37	0.443
GOCC_MICROVILLUS	48	0.45923	1.6936	0	1	0.618	0.667	0.389	0.411	0.432
GOBP_NEGATIVE_REGULATION_OF_PROTEIN_POLYMERIZATION	34	0.4844	1.6889	0	1	0.623	0.471	0.189	0.384	0.432
GOBP_MEMBRANE_REPOLARIZATION	22	0.53024	1.6754	0	1	0.638	0.455	0.215	0.358	0.442
GOCC_CATION_CHANNEL_COMPLEX	34	0.58718	1.6721	0	1	0.64	0.559	0.194	0.453	0.42
GOCC_T_TUBULE	21	0.52221	1.6647	0	1	0.647	0.524	0.199	0.421	0.425
GOBP_NATURAL_KILLER_CELL_ACTIVATION	28	0.55955	1.6526	0	1	0.662	0.5	0.195	0.405	0.427
GOMF_VOLTAGE_GATED_MONOATOMIC_CATION_CHANNEL_ACTIVITY	29	0.51485	1.6514	0	1	0.665	0.517	0.215	0.408	0.421
HP_OBSTRUCTIVE_SLEEP_APNEA	27	0.52068	1.6305	0	1	0.692	0.519	0.205	0.414	0.425
GOCC_CELL_PROJECTION_MEMBRANE	143	0.33643	1.6265	0	1	0.695	0.517	0.392	0.323	0.42
HP_GLOMERULONEPHRITIS	53	0.51723	1.5694	0	1	0.768	0.358	0.105	0.324	0.429
HP_DISINHIBITION	53	0.35345	1.548	0.001808	1	0.793	0.547	0.392	0.336	0.432
GOBP_REGULATION_OF_MUSCLE_CONTRACTION	55	0.44222	1.5748	0.001898	1	0.758	0.327	0.133	0.287	0.44
HP_PRIMARY_AMENORRHEA	32	0.44945	1.4184	0.001961	1	0.911	0.5	0.298	0.353	0.42
GOBP_POSITIVE_REGULATION_OF_CELL_DIVISION	31	0.4675	1.512	0.001976	1	0.828	0.645	0.344	0.426	0.434
GOCC_NEURON_PROJECTION_MEMBRANE	18	0.59048	1.5554	0.001992	1	0.78	0.556	0.174	0.461	0.43
GOBP_REGULATION_OF_MONOATOMIC_ION_TRANSMEMBRANE_TRANSPORT	130	0.37102	1.5793	0.002	1	0.756	0.369	0.215	0.297	0.44
GOCC_MONOATOMIC_ION_CHANNEL_COMPLEX	48	0.51686	1.7704	0.002004	1	0.534	0.5	0.199	0.404	0.433
GOCC_RUFFLE	84	0.3915	1.4067	0.00202	1	0.925	0.452	0.276	0.333	0.413
GOBP_POSITIVE_REGULATION_OF_WOUND_HEALING	29	0.52323	1.644	0.002062	1	0.674	0.586	0.267	0.432	0.43
GOBP_REGULATION_OF_NATURAL_KILLER_CELL_ACTIVATION	17	0.54588	1.5645	0.002123	1	0.774	0.588	0.25	0.442	0.432
GOCC_ACTIN_BASED_CELL_PROJECTION	97	0.36407	1.6722	0.003663	1	0.64	0.567	0.39	0.352	0.427
GOCC_TRANSPORTER_COMPLEX	78	0.42476	1.7707	0.003774	1	0.533	0.41	0.199	0.333	0.452
GOMF_GATED_CHANNEL_ACTIVITY	67	0.45204	1.6976	0.003839	1	0.616	0.463	0.224	0.364	0.438
GOBP_LAMELLIPODIUM_ORGANIZATION	43	0.40728	1.6391	0.003876	1	0.683	0.419	0.207	0.335	0.428
GOBP_GLYCOSPHINGOLIPID_METABOLIC_PROCESS	19	0.4446	1.5467	0.003945	1	0.793	0.368	0.151	0.314	0.429
GOCC_CELL_CELL_JUNCTION	223	0.35569	1.4839	0.003945	1	0.857	0.489	0.333	0.34	0.423
GOCC_SARCOLEMMA	57	0.42712	1.5367	0.003968	1	0.805	0.561	0.333	0.379	0.433
GOBP_SPECIFICATION_OF_ANIMAL_ORGAN_IDENTITY	15	0.66859	1.51	0.004175	1	0.828	0.6	0.169	0.5	0.435
GOCC_PERIKARYON	37	0.49065	1.4527	0.004367	1	0.886	0.486	0.236	0.374	0.431
GOMF_PASSIVE_TRANSMEMBRANE_TRANSPORTER_ACTIVITY	125	0.42539	1.7111	0.005576	1	0.595	0.448	0.225	0.355	0.449
HP_ABNORMALITY_OF_BINOCULAR_VISION	25	0.41833	1.4305	0.005736	1	0.902	0.52	0.32	0.355	0.425
GOBP_REGULATION_OF_MUSCLE_SYSTEM_PROCESS	74	0.40407	1.5452	0.005758	1	0.798	0.338	0.178	0.281	0.428
GOBP_CARDIAC_CONDUCTION	41	0.45009	1.6109	0.005769	1	0.713	0.463	0.266	0.343	0.433
GOBP_REGULATION_OF_MONOATOMIC_ION_TRANSPORT	163	0.34833	1.5359	0.005859	1	0.805	0.356	0.215	0.288	0.432
GOBP_CELL_JUNCTION_ASSEMBLY	173	0.40005	1.5586	0.005952	1	0.776	0.462	0.27	0.349	0.433
GOCC_POSTSYNAPTIC_SPECIALIZATION_MEMBRANE	27	0.48591	1.4811	0.006061	1	0.861	0.63	0.312	0.435	0.421
GOBP_CYTOSKELETON_DEPENDENT_INTRACELLULAR_TRANSPORT	65	0.36343	1.4441	0.006186	1	0.894	0.369	0.226	0.289	0.426
GOBP_REGULATION_OF_PROTEIN_POLYMERIZATION	78	0.39286	1.3904	0.006289	1	0.945	0.333	0.15	0.287	0.425
HP_FOAMY_URINE	20	0.71167	1.3474	0.006912	1	0.976	0.7	0.176	0.579	0.414
GOBP_REGULATION_OF_LIPASE_ACTIVITY	30	0.47111	1.57	0.007407	1	0.768	0.8	0.433	0.456	0.432
GOBP_REGULATION_OF_ANATOMICAL_STRUCTURE_SIZE	196	0.33913	1.44	0.007605	1	0.896	0.474	0.359	0.316	0.425
GOBP_REGULATION_OF_AMINO_ACID_TRANSPORT	20	0.50616	1.5738	0.007619	1	0.76	0.65	0.334	0.435	0.436
GOCC_INTERCALATED_DISC	26	0.41141	1.5621	0.007619	1	0.775	0.5	0.32	0.342	0.432
GOBP_REGULATION_OF_TRANSMEMBRANE_TRANSPORT	176	0.32335	1.4576	0.007722	1	0.882	0.318	0.215	0.258	0.432
GOBP_REGULATION_OF_TRANSPORTER_ACTIVITY	76	0.35461	1.4826	0.007737	1	0.858	0.526	0.38	0.331	0.422
GOCC_POSTSYNAPTIC_SPECIALIZATION	100	0.31821	1.4161	0.007874	1	0.914	0.38	0.27	0.283	0.417
GOCC_NEUROMUSCULAR_JUNCTION	27	0.52254	1.6032	0.007921	1	0.724	0.63	0.302	0.442	0.439
GOCC_EXOCYTIC_VESICLE	70	0.37794	1.4916	0.007921	1	0.846	0.443	0.289	0.319	0.423
HP_POOR_FINE_MOTOR_COORDINATION	17	0.45419	1.4661	0.007921	1	0.875	0.471	0.195	0.38	0.432
GOCC_PHAGOCYTIC_VESICLE_MEMBRANE	28	0.42208	1.5207	0.007968	1	0.818	0.393	0.165	0.33	0.437
GOBP_VACUOLAR_LOCALIZATION	25	0.49706	1.4135	0.00823	1	0.919	0.4	0.127	0.351	0.415
HP_CARDIAC_CONDUCTION_ABNORMALITY	47	0.44961	1.6597	0.008247	1	0.652	0.447	0.21	0.356	0.421
GOBP_CARDIAC_MUSCLE_CELL_MEMBRANE_REPOLARIZATION	18	0.5391	1.6608	0.008282	1	0.65	0.444	0.215	0.35	0.424
GOBP_ACTION_POTENTIAL	51	0.40519	1.5928	0.008351	1	0.742	0.471	0.318	0.324	0.441
HP_PERIORBITAL_EDEMA	46	0.52299	1.3718	0.008511	1	0.958	0.435	0.176	0.361	0.425
HP_IMPULSIVITY	41	0.39168	1.525	0.009074	1	0.814	0.61	0.392	0.374	0.436
GOBP_NEGATIVE_REGULATION_OF_PROTEIN_CONTAINING_COMPLEX_ASSEMBLY	53	0.41642	1.5694	0.009785	1	0.769	0.585	0.34	0.39	0.428
HP_PAPILLOMA	15	0.51589	1.6965	0.009862	1	0.616	0.533	0.225	0.415	0.433
HP_CLOSED_NEURAL_TUBE_DEFECT	25	0.41634	1.459	0.009881	1	0.879	0.68	0.425	0.393	0.434
GOCC_MAIN_AXON	28	0.56814	1.6332	0.00996	1	0.689	0.536	0.18	0.442	0.423
GOBP_STRIATED_MUSCLE_CONTRACTION	65	0.44993	1.5701	0.00998	1	0.768	0.354	0.146	0.306	0.434
GOBP_ACTIN_FILAMENT_BASED_MOVEMENT	59	0.40297	1.5034	0.01006	1	0.831	0.441	0.256	0.332	0.432
GOBP_CARDIAC_MUSCLE_CELL_ACTION_POTENTIAL_INVOLVED_IN_CONTRACTION	25	0.46747	1.5893	0.0101	1	0.747	0.48	0.256	0.359	0.445
GOBP_ACTIN_MEDIATED_CELL_CONTRACTION	46	0.45341	1.5644	0.01012	1	0.774	0.478	0.256	0.359	0.432
GOBP_ANIMAL_ORGAN_FORMATION	27	0.55826	1.3233	0.01082	1	0.983	0.556	0.204	0.444	0.418
HP_PERITONITIS	24	0.68309	1.4088	0.01101	1	0.922	0.625	0.176	0.517	0.413
HP_NEPHRITIS	71	0.4244	1.496	0.01141	1	0.84	0.394	0.231	0.307	0.426
GOBP_NEGATIVE_REGULATION_OF_ACTIN_FILAMENT_POLYMERIZATION	29	0.43473	1.601	0.01147	1	0.727	0.414	0.189	0.337	0.431
GOBP_REGULATION_OF_ACTIN_FILAMENT_BASED_MOVEMENT	19	0.48361	1.4957	0.01154	1	0.841	0.368	0.133	0.321	0.424
HP_MINIMAL_CHANGE_GLOMERULONEPHRITIS	22	0.69982	1.3229	0.01155	1	0.983	0.682	0.176	0.564	0.417
GOBP_APOPTOTIC_PROCESS_INVOLVED_IN_DEVELOPMENT	16	0.53046	1.5048	0.01163	1	0.831	0.562	0.279	0.407	0.435
GOBP_HEART_PROCESS	88	0.37785	1.4409	0.01163	1	0.895	0.352	0.215	0.281	0.429
GOBP_REGULATION_OF_LYMPHOCYTE_DIFFERENTIATION	53	0.47089	1.5001	0.01191	1	0.834	0.434	0.228	0.338	0.431
GOBP_MEMBRANE_DEPOLARIZATION	26	0.50305	1.4815	0.01212	1	0.861	0.308	0.0614	0.29	0.424
GOBP_DETECTION_OF_STIMULUS	51	0.39881	1.3496	0.01212	1	0.975	0.529	0.325	0.361	0.415
GOCC_CLATHRIN_COATED_PIT	29	0.3424	1.5154	0.01213	1	0.827	0.552	0.363	0.353	0.436
GOBP_NEGATIVE_REGULATION_OF_LEUKOCYTE_CELL_CELL_ADHESION	40	0.48518	1.5038	0.01217	1	0.831	0.525	0.242	0.401	0.433
GOCC_LEADING_EDGE_MEMBRANE	77	0.43245	1.3548	0.01219	1	0.971	0.481	0.27	0.356	0.419
GOBP_TRANSPORT_ALONG_MICROTUBULE	48	0.40295	1.4579	0.01242	1	0.88	0.396	0.226	0.309	0.432
GOBP_REGULATION_OF_STRIATED_MUSCLE_CONTRACTION	31	0.44402	1.5192	0.01308	1	0.823	0.323	0.133	0.281	0.438
GOBP_REGULATION_OF_HEART_CONTRACTION	70	0.39967	1.4561	0.01341	1	0.883	0.371	0.215	0.296	0.431
GOBP_REGULATION_OF_BLOOD_CIRCULATION	85	0.42247	1.4441	0.01383	1	0.894	0.388	0.215	0.31	0.428
GOMF_G_PROTEIN_COUPLED_RECEPTOR_ACTIVITY	72	0.47335	1.4207	0.01409	1	0.909	0.472	0.215	0.376	0.418
HP_FEMALE_SEXUAL_DYSFUNCTION	17	0.64919	1.3609	0.01409	1	0.966	0.588	0.18	0.484	0.419
HP_ABNORMAL_ELECTROPHYSIOLOGY_OF_SINOATRIAL_NODE_ORIGIN	28	0.44625	1.5767	0.01443	1	0.757	0.357	0.161	0.301	0.443
GOBP_POSITIVE_REGULATION_OF_RESPONSE_TO_WOUNDING	33	0.46668	1.4974	0.01443	1	0.838	0.515	0.267	0.38	0.426
HP_ABNORMALITY_OF_THE_PERIORBITAL_REGION	99	0.37216	1.3131	0.01452	1	0.988	0.303	0.18	0.253	0.412
GOBP_LAMELLIPODIUM_ASSEMBLY	33	0.3737	1.5	0.01473	1	0.834	0.394	0.207	0.314	0.427
GOBP_ESTABLISHMENT_OR_MAINTENANCE_OF_BIPOLAR_CELL_POLARITY	19	0.49971	1.7432	0.01527	1	0.564	0.579	0.302	0.405	0.445
GOBP_CELL_CELL_JUNCTION_ASSEMBLY	70	0.42071	1.6744	0.01547	1	0.639	0.514	0.266	0.383	0.433
GOBP_CELL_JUNCTION_ORGANIZATION	280	0.35585	1.4161	0.0155	1	0.914	0.418	0.27	0.322	0.417
GOCC_CELL_BODY	162	0.3366	1.4147	0.01562	1	0.916	0.389	0.294	0.283	0.417
GOBP_CARDIAC_VENTRICLE_DEVELOPMENT	52	0.46411	1.4186	0.01578	1	0.911	0.481	0.279	0.35	0.422
GOBP_CARDIAC_CHAMBER_DEVELOPMENT	71	0.44083	1.3737	0.01584	1	0.957	0.479	0.282	0.348	0.425
GOMF_POTASSIUM_ION_TRANSMEMBRANE_TRANSPORTER_ACTIVITY	38	0.4731	1.6186	0.01597	1	0.705	0.447	0.215	0.354	0.419
GOBP_FILOPODIUM_ASSEMBLY	33	0.39081	1.5372	0.01606	1	0.804	0.455	0.272	0.333	0.432
GOBP_CARDIAC_MUSCLE_CELL_CONTRACTION	33	0.45387	1.549	0.01619	1	0.791	0.364	0.146	0.313	0.433
HP_SEROSITIS	48	0.50792	1.4294	0.01636	1	0.903	0.417	0.199	0.337	0.423
GOCC_POSTSYNAPTIC_DENSITY_MEMBRANE	22	0.47999	1.4459	0.01639	1	0.892	0.682	0.343	0.45	0.433
HP_ABNORMAL_ENDOCRINE_MORPHOLOGY	31	0.41305	1.6302	0.01711	1	0.692	0.419	0.233	0.323	0.423
GOBP_BEHAVIOR	175	0.32805	1.423	0.01718	1	0.909	0.337	0.246	0.263	0.422
HP_POOR_MOTOR_COORDINATION	27	0.38283	1.4422	0.01738	1	0.895	0.37	0.195	0.3	0.426
GOBP_REGULATION_OF_MICROTUBULE_POLYMERIZATION	17	0.5046	1.3674	0.01747	1	0.958	0.882	0.448	0.489	0.422
GOBP_MUSCLE_SYSTEM_PROCESS	156	0.37638	1.4452	0.01748	1	0.893	0.282	0.133	0.252	0.434
GOMF_PHOSPHOLIPID_TRANSPORTER_ACTIVITY	20	0.42221	1.4401	0.01779	1	0.896	0.7	0.412	0.413	0.43
GOBP_MAST_CELL_ACTIVATION	22	0.48671	1.5033	0.01786	1	0.831	0.409	0.127	0.358	0.43
GOBP_CELL_CELL_JUNCTION_ORGANIZATION	96	0.38928	1.535	0.01789	1	0.806	0.479	0.268	0.357	0.43
GOBP_MAST_CELL_MEDIATED_IMMUNITY	22	0.50282	1.4217	0.01793	1	0.909	0.409	0.127	0.358	0.422
GOBP_NEGATIVE_REGULATION_OF_CHEMOTAXIS	33	0.50401	1.4311	0.01811	1	0.902	0.485	0.26	0.361	0.425
GOBP_REGULATION_OF_PROTEIN_CONTAINING_COMPLEX_DISASSEMBLY	57	0.35914	1.4108	0.01811	1	0.92	0.333	0.178	0.277	0.413
HP_FACIAL_EDEMA	53	0.46606	1.4239	0.01867	1	0.907	0.377	0.176	0.314	0.426
HP_MENINGOCELE	20	0.45247	1.549	0.01873	1	0.791	0.75	0.425	0.433	0.434
HP_ABNORMAL_FEMALE_REPRODUCTIVE_SYSTEM_PHYSIOLOGY	113	0.35293	1.4616	0.01927	1	0.879	0.434	0.299	0.31	0.432
GOBP_CARDIAC_MUSCLE_CONTRACTION	55	0.39021	1.4786	0.01934	1	0.864	0.291	0.146	0.251	0.424
GOBP_REGULATION_OF_WOUND_HEALING	59	0.43854	1.5796	0.01938	1	0.756	0.475	0.229	0.37	0.445
GOMF_ACTININ_BINDING	15	0.50868	1.4937	0.01938	1	0.843	0.667	0.333	0.446	0.42
HP_GLOMERULAR_SCLEROSIS	44	0.48648	1.5849	0.02	1	0.75	0.409	0.176	0.34	0.45
GOCC_SYNAPTIC_MEMBRANE	101	0.41998	1.2738	0.02009	1	0.997	0.614	0.363	0.399	0.41
GOBP_PROTEIN_POLYMERIZATION	104	0.34763	1.3793	0.0202	1	0.955	0.327	0.189	0.27	0.424
HP_HEART_BLOCK	44	0.43396	1.6408	0.02028	1	0.68	0.432	0.21	0.344	0.433
GOBP_NERVOUS_SYSTEM_PROCESS	261	0.31392	1.4488	0.0203	1	0.89	0.64	0.506	0.332	0.433
GOBP_REGULATION_OF_HYDROLASE_ACTIVITY	282	0.33701	1.3551	0.02153	1	0.971	0.461	0.331	0.325	0.421
GOBP_APOPTOTIC_CELL_CLEARANCE	17	0.69407	1.3966	0.02204	1	0.935	0.588	0.169	0.49	0.42
GOBP_REGULATION_OF_MEMBRANE_POTENTIAL	121	0.34266	1.4445	0.02209	1	0.894	0.331	0.222	0.263	0.429
GOBP_VENTRICULAR_SEPTUM_DEVELOPMENT	34	0.47444	1.3725	0.02213	1	0.958	0.5	0.279	0.363	0.424
GOBP_MEMBRANE_REPOLARIZATION_DURING_ACTION_POTENTIAL	15	0.54	1.5473	0.02227	1	0.793	0.467	0.215	0.368	0.43
GOBP_HOMOPHILIC_CELL_ADHESION_VIA_PLASMA_MEMBRANE_ADHESION_MOLECULES	48	0.49181	1.3825	0.02227	1	0.949	0.708	0.367	0.452	0.424
GOMF_VOLTAGE_GATED_CHANNEL_ACTIVITY	44	0.46588	1.6014	0.02281	1	0.727	0.455	0.215	0.36	0.435
GOBP_PHOSPHOLIPID_TRANSPORT	32	0.39191	1.4448	0.02281	1	0.894	0.531	0.306	0.371	0.432
GOMF_POTASSIUM_CHANNEL_ACTIVITY	28	0.48682	1.5226	0.02308	1	0.816	0.643	0.364	0.411	0.438
GOMF_CYTOSKELETAL_PROTEIN_BINDING	396	0.30521	1.3386	0.02321	1	0.98	0.409	0.315	0.302	0.414
GOBP_REGULATION_OF_ACTIN_FILAMENT_LENGTH	67	0.36654	1.4053	0.02344	1	0.925	0.343	0.189	0.282	0.414
GOBP_REGULATION_OF_CELL_JUNCTION_ASSEMBLY	82	0.43057	1.5122	0.02376	1	0.828	0.488	0.27	0.362	0.435
GOBP_REGULATION_OF_BLOOD_PRESSURE	73	0.39081	1.5176	0.02416	1	0.826	0.425	0.274	0.313	0.436
GOBP_REGULATION_OF_CELLULAR_COMPONENT_SIZE	140	0.31329	1.4137	0.02453	1	0.919	0.457	0.359	0.301	0.416
GOBP_MUSCLE_CONTRACTION	122	0.3936	1.3674	0.02564	1	0.958	0.32	0.158	0.275	0.422
GOBP_REGULATION_OF_INTRACELLULAR_TRANSPORT	124	0.26791	1.4646	0.02586	1	0.875	0.685	0.562	0.307	0.432
GOBP_POSITIVE_REGULATION_OF_FILOPODIUM_ASSEMBLY	15	0.49369	1.4286	0.02605	1	0.905	0.467	0.19	0.379	0.425
HP_APRAXIA	54	0.33637	1.4964	0.02622	1	0.84	0.685	0.506	0.342	0.426
GOBP_NEGATIVE_REGULATION_OF_CELL_CELL_ADHESION	65	0.4508	1.3484	0.02659	1	0.975	0.554	0.302	0.391	0.415
HP_GINGIVAL_BLEEDING	25	0.43707	1.4813	0.02677	1	0.861	0.64	0.354	0.415	0.424
GOBP_MUSCLE_ORGAN_MORPHOGENESIS	29	0.49693	1.3825	0.02686	1	0.949	0.483	0.217	0.38	0.424
HP_COLOR_VISION_DEFECT	25	0.45869	1.6378	0.02729	1	0.684	0.36	0.172	0.3	0.425
HP_VENTRICULAR_TACHYCARDIA	17	0.5104	1.5643	0.02734	1	0.774	0.353	0.133	0.307	0.43
GOBP_CELL_CELL_ADHESION_VIA_PLASMA_MEMBRANE_ADHESION_MOLECULES	93	0.45716	1.3537	0.02767	1	0.971	0.656	0.367	0.422	0.419
GOBP_POSITIVE_REGULATION_OF_CELL_JUNCTION_ASSEMBLY	41	0.51195	1.5726	0.02772	1	0.763	0.61	0.27	0.449	0.434
GOMF_HYDROLASE_ACTIVITY_ACTING_ON_GLYCOSYL_BONDS	37	0.38547	1.5326	0.02797	1	0.809	0.514	0.306	0.359	0.429
GOBP_LOCOMOTORY_BEHAVIOR	55	0.3536	1.5238	0.02896	1	0.815	0.327	0.246	0.249	0.436
GOBP_FIBROBLAST_GROWTH_FACTOR_RECEPTOR_SIGNALING_PATHWAY	29	0.44726	1.4465	0.02899	1	0.892	0.414	0.208	0.33	0.434
GOBP_TIGHT_JUNCTION_ORGANIZATION	36	0.48515	1.6292	0.02924	1	0.694	0.611	0.262	0.454	0.418
GOBP_OLIGOSACCHARIDE_METABOLIC_PROCESS	26	0.43437	1.494	0.02929	1	0.841	0.423	0.168	0.354	0.423
GOBP_PROTEIN_CONTAINING_COMPLEX_REMODELING	16	0.50759	1.4758	0.02941	1	0.868	0.625	0.266	0.46	0.423
HP_ABNORMAL_MACROSCOPIC_URINE_APPEARANCE	27	0.57609	1.5177	0.02947	1	0.826	0.519	0.176	0.429	0.439
GOBP_EMBRYONIC_SKELETAL_SYSTEM_DEVELOPMENT	40	0.39658	1.4681	0.0297	1	0.871	0.425	0.238	0.326	0.429
GOCC_POTASSIUM_CHANNEL_COMPLEX	18	0.50569	1.5091	0.02976	1	0.828	0.389	0.126	0.341	0.435
HP_ABNORMAL_RENAL_CORPUSCLE_MORPHOLOGY	95	0.36071	1.4388	0.02991	1	0.897	0.253	0.122	0.226	0.423
GOBP_POTASSIUM_ION_TRANSPORT	69	0.4017	1.4985	0.03012	1	0.837	0.333	0.146	0.288	0.427
HP_STAGE_5_CHRONIC_KIDNEY_DISEASE	64	0.42138	1.4857	0.03036	1	0.856	0.422	0.247	0.322	0.429
GOCC_PRESYNAPTIC_MEMBRANE	37	0.51543	1.2635	0.0305	1	0.997	0.649	0.305	0.454	0.408
GOBP_MICROTUBULE_BASED_TRANSPORT	55	0.3937	1.4783	0.03068	1	0.864	0.382	0.226	0.298	0.422
GOBP_DETECTION_OF_ABIOTIC_STIMULUS	26	0.41701	1.4035	0.03181	1	0.929	0.423	0.195	0.342	0.413
GOBP_NEGATIVE_REGULATION_OF_HYDROLASE_ACTIVITY	72	0.3756	1.4077	0.03238	1	0.924	0.306	0.144	0.265	0.412
HP_ABNORMALITY_OF_THE_MENSTRUAL_CYCLE	89	0.31241	1.2994	0.03327	1	0.992	0.404	0.299	0.288	0.417
GOMF_BETA_CATENIN_BINDING	29	0.38652	1.4252	0.03361	1	0.906	0.655	0.429	0.376	0.429
GOBP_RENAL_SYSTEM_PROCESS_INVOLVED_IN_REGULATION_OF_SYSTEMIC_ARTERIAL_BLOOD_PRESSURE	20	0.51104	1.5009	0.03407	1	0.834	0.65	0.274	0.474	0.431
GOBP_PROTEIN_DEPOLYMERIZATION	45	0.39202	1.3734	0.03407	1	0.957	0.356	0.178	0.295	0.425
HP_ABNORMAL_PERITONEUM_MORPHOLOGY	30	0.58071	1.404	0.03419	1	0.928	0.5	0.176	0.414	0.415
GOBP_REGULATION_OF_FILOPODIUM_ASSEMBLY	24	0.38959	1.4831	0.0342	1	0.857	0.458	0.272	0.335	0.422
HP_ABNORMAL_ATRIOVENTRICULAR_CONDUCTION	27	0.43451	1.4332	0.03434	1	0.901	0.407	0.21	0.323	0.428
GOMF_PHOSPHOPROTEIN_BINDING	30	0.42619	1.3669	0.03455	1	0.958	0.667	0.428	0.383	0.422
HP_VERTIGO	51	0.36032	1.558	0.03522	1	0.776	0.314	0.21	0.25	0.432
GOBP_PROTEIN_HOMOOLIGOMERIZATION	51	0.32002	1.4177	0.03532	1	0.912	0.647	0.485	0.337	0.42
GOBP_MICROVILLUS_ORGANIZATION	18	0.43534	1.4416	0.03551	1	0.895	0.667	0.39	0.408	0.428
GOMF_PHOSPHATIDYLINOSITOL_3_4_BISPHOSPHATE_BINDING	15	0.4418	1.452	0.03578	1	0.888	0.467	0.278	0.338	0.432
HP_EXTERNAL_EAR_MALFORMATION	21	0.42571	1.4938	0.03593	1	0.842	0.476	0.256	0.356	0.422
GOBP_ACTIN_POLYMERIZATION_OR_DEPOLYMERIZATION	84	0.34485	1.3907	0.03599	1	0.945	0.321	0.189	0.265	0.425
GOBP_REGULATION_OF_PROTEIN_DEPOLYMERIZATION	40	0.38962	1.3858	0.0364	1	0.946	0.35	0.178	0.29	0.428
HP_BRAIN_IMAGING_ABNORMALITY	43	0.34244	1.4678	0.03647	1	0.872	0.349	0.187	0.286	0.426
GOBP_POSITIVE_REGULATION_OF_PLASMA_MEMBRANE_BOUNDED_CELL_PROJECTION_ASSEMBLY	46	0.36348	1.3823	0.03668	1	0.949	0.609	0.423	0.354	0.424
GOCC_PLASMA_MEMBRANE_REGION	488	0.32779	1.5344	0.03683	1	0.806	0.488	0.366	0.34	0.429
HP_ABNORMAL_GLOMERULAR_MESANGIUM_MORPHOLOGY	29	0.5823	1.3744	0.03744	1	0.957	0.517	0.176	0.429	0.427
GOBP_REGULATION_OF_LAMELLIPODIUM_ORGANIZATION	24	0.40849	1.4992	0.0377	1	0.837	0.375	0.178	0.31	0.428
HP_ABNORMAL_EATING_BEHAVIOR	49	0.3618	1.5134	0.03808	1	0.828	0.51	0.401	0.308	0.436
GOBP_ACTIN_FILAMENT_DEPOLYMERIZATION	29	0.41306	1.4783	0.03817	1	0.864	0.379	0.178	0.313	0.423
GOCC_CELL_LEADING_EDGE	180	0.32545	1.224	0.03822	1	1	0.394	0.281	0.293	0.41
GOBP_NEPHRON_DEVELOPMENT	91	0.3944	1.3293	0.03838	1	0.982	0.495	0.331	0.337	0.417
GOBP_RESPONSE_TO_TUMOR_CELL	17	0.43674	1.3312	0.03862	1	0.982	0.647	0.366	0.412	0.415
HP_EXERCISE_INTOLERANCE	30	0.3738	1.4436	0.0387	1	0.894	0.367	0.212	0.291	0.427
GOBP_ESTABLISHMENT_OF_ORGANELLE_LOCALIZATION	146	0.28576	1.4283	0.03922	1	0.905	0.404	0.322	0.281	0.424
HP_ABNORMAL_CIRCULATING_IGE_LEVEL	15	0.51106	1.7058	0.03929	1	0.606	0.267	0.096	0.242	0.446
HP_POLYPHAGIA	32	0.37143	1.581	0.03984	1	0.753	0.344	0.222	0.269	0.452
GOBP_LEUKOCYTE_DEGRANULATION	28	0.48248	1.4881	0.03992	1	0.853	0.393	0.136	0.341	0.429
GOBP_VISUAL_BEHAVIOR	16	0.48674	1.465	0.03992	1	0.875	0.312	0.0938	0.284	0.432
HP_IMPAIRED_PROPRIOCEPTION	51	0.32315	1.4471	0.03992	1	0.891	0.706	0.539	0.328	0.437
GOBP_CARDIAC_SEPTUM_DEVELOPMENT	50	0.43324	1.3131	0.04	1	0.988	0.46	0.279	0.335	0.412
GOBP_REGULATION_OF_MONOATOMIC_CATION_TRANSMEMBRANE_TRANSPORT	104	0.35109	1.3549	0.04065	1	0.971	0.346	0.215	0.277	0.419
GOCC_MICROTUBULE	134	0.32247	1.4169	0.04094	1	0.914	0.425	0.319	0.297	0.417
GOBP_POSITIVE_REGULATION_OF_MONOATOMIC_ION_TRANSPORT	69	0.3701	1.3271	0.04134	1	0.983	0.551	0.381	0.345	0.415
HP_ABNORMALITY_OF_CORNEAL_THICKNESS	33	0.3841	1.3203	0.04158	1	0.986	0.394	0.227	0.307	0.413
HP_UNDERDEVELOPED_SUPRAORBITAL_RIDGES	19	0.50484	1.4513	0.04294	1	0.888	0.316	0.0941	0.287	0.431
HP_LEFT_VENTRICULAR_SYSTOLIC_DYSFUNCTION	21	0.46366	1.5289	0.04297	1	0.812	0.476	0.233	0.366	0.43
GOBP_CELL_DIFFERENTIATION_INVOLVED_IN_KIDNEY_DEVELOPMENT	37	0.46134	1.3026	0.04297	1	0.992	0.486	0.286	0.35	0.416
HP_STATUS_EPILEPTICUS	51	0.33967	1.5574	0.04331	1	0.778	0.667	0.465	0.36	0.431
GOBP_POSITIVE_REGULATION_OF_LYMPHOCYTE_DIFFERENTIATION	37	0.42095	1.4139	0.04331	1	0.918	0.405	0.25	0.306	0.416
GOMF_SULFUR_COMPOUND_BINDING	104	0.33662	1.4223	0.04348	1	0.909	0.423	0.307	0.299	0.423
HP_DILATED_CARDIOMYOPATHY	48	0.36974	1.4241	0.04391	1	0.907	0.354	0.222	0.278	0.426
HP_GYNECOMASTIA	26	0.42658	1.3039	0.04453	1	0.991	0.308	0.116	0.273	0.416
HP_COLITIS	29	0.41367	1.4232	0.04457	1	0.908	0.345	0.225	0.269	0.426
GOBP_MULTICELLULAR_ORGANISMAL_RESPONSE_TO_STRESS	24	0.45803	1.4163	0.04492	1	0.914	0.375	0.165	0.314	0.417
GOBP_GLOMERULAR_EPITHELIAL_CELL_DIFFERENTIATION	19	0.59649	1.347	0.04508	1	0.976	0.474	0.136	0.411	0.414
HP_ATRIAL_ARRHYTHMIA	29	0.52197	1.355	0.04526	1	0.971	0.517	0.21	0.411	0.421
GOBP_NEUROMUSCULAR_PROCESS	36	0.46214	1.4941	0.04527	1	0.841	0.5	0.264	0.371	0.426
GOBP_REGULATION_OF_SYSTEM_PROCESS	165	0.35616	1.3681	0.04555	1	0.958	0.382	0.266	0.289	0.424
GOMF_CHEMOREPELLENT_ACTIVITY	15	0.55029	1.3741	0.046	1	0.957	0.533	0.241	0.406	0.426
GOBP_POSITIVE_REGULATION_OF_ERK1_AND_ERK2_CASCADE	76	0.40743	1.4382	0.04618	1	0.899	0.408	0.232	0.318	0.422
HP_REDUCED_LEFT_VENTRICULAR_EJECTION_FRACTION	18	0.49291	1.5385	0.04628	1	0.804	0.5	0.233	0.385	0.433
GOMF_CELL_CELL_ADHESION_MEDIATOR_ACTIVITY	25	0.50697	1.3871	0.04646	1	0.946	0.56	0.242	0.427	0.428
HP_ABNORMAL_PATTERN_OF_RESPIRATION	259	0.26299	1.3829	0.04699	1	0.949	0.305	0.247	0.241	0.427
GOCC_EXCITATORY_SYNAPSE	16	0.46275	1.4394	0.04745	1	0.896	0.625	0.296	0.442	0.425
GOBP_NEGATIVE_REGULATION_OF_CYTOSKELETON_ORGANIZATION	69	0.33311	1.2594	0.04849	1	0.997	0.333	0.209	0.267	0.408
GOBP_NEGATIVE_REGULATION_OF_LYMPHOCYTE_ACTIVATION	52	0.51232	1.3184	0.04928	1	0.987	0.538	0.239	0.414	0.413
GOBP_REGULATED_EXOCYTOSIS	74	0.36801	1.3833	0.0496	1	0.949	0.284	0.151	0.244	0.426
GOCC_MEMBRANE_PROTEIN_COMPLEX	330	0.27489	1.4324	0.04972	1	0.901	0.448	0.385	0.294	0.426
GOCC_PRESYNAPSE	166	0.32953	1.3754	0.0499	1	0.957	0.434	0.305	0.311	0.428
C6 : Oncogenic signature gene sets
Gene Set	SIZE	ES	NES	NOM p-val	FDR q-val	FWER p-val	Tag %	Gene %	Signal	glob.p.val
PDGF_ERK_DN.V1_UP	63	0.39058	1.6966	0.001894	1	0.242	0.524	0.317	0.362	0.242
KRAS.BREAST_UP.V1_DN	40	0.43808	1.6009	0.003766	1	0.337	0.525	0.28	0.381	0.28
PGF_UP.V1_DN	53	0.43337	1.4562	0.00404	0.58863	0.516	0.396	0.208	0.317	0.185
ESC_J1_UP_EARLY.V1_UP	64	0.37407	1.5266	0.005597	0.91914	0.413	0.406	0.243	0.311	0.236
JAK2_DN.V1_UP	41	0.44088	1.5886	0.00565	1	0.355	0.683	0.422	0.398	0.256
CTIP_DN.V1_DN	45	0.38442	1.5143	0.005769	0.74524	0.433	0.556	0.365	0.356	0.206
JNK_DN.V1_DN	71	0.42635	1.3766	0.01217	0.5626	0.634	0.451	0.261	0.338	0.189
JNK_DN.V1_UP	62	0.43998	1.5242	0.01225	0.80272	0.419	0.452	0.241	0.347	0.222
KRAS.600_UP.V1_DN	80	0.41104	1.4981	0.01859	0.7242	0.456	0.588	0.358	0.383	0.209
BRCA1_DN.V1_UP	24	0.49169	1.4478	0.01976	0.57795	0.53	0.333	0.106	0.299	0.185
KRAS.600.LUNG.BREAST_UP.V1_DN	80	0.3794	1.5314	0.02335	1	0.41	0.575	0.375	0.365	0.253
CRX_NRL_DN.V1_UP	51	0.41446	1.551	0.02454	1	0.385	0.373	0.185	0.306	0.253
ATF2_UP.V1_UP	45	0.46229	1.433	0.03162	0.54655	0.557	0.356	0.136	0.31	0.18
PTEN_DN.V1_UP	68	0.39167	1.3473	0.03884	0.5362	0.689	0.529	0.371	0.337	0.178
KRAS.300_UP.V1_UP	51	0.39166	1.4805	0.04223	0.6541	0.478	0.529	0.325	0.361	0.194
DCA_UP.V1_UP	43	0.34786	1.3613	0.04286	0.5367	0.661	0.372	0.243	0.284	0.175
ATM_DN.V1_DN	37	0.37112	1.495	0.04364	0.66201	0.459	0.378	0.232	0.293	0.19
STK33_NOMO_DN	112	0.33784	1.471	0.04537	0.63298	0.492	0.375	0.275	0.277	0.198
KRAS.LUNG_UP.V1_DN	45	0.39776	1.4623	0.04771	0.6139	0.51	0.644	0.402	0.389	0.194
PRC2_SUZ12_UP.V1_DN	52	0.36419	1.4155	0.0481	0.56785	0.578	0.519	0.373	0.329	0.192
C7 : Immunologic signature gene sets
Gene set	SIZE	ES	NES	NOM p-val	FDR q-val	FWER p-val	Tag %	Gene %	Signal	glob.p.val
GSE21927_SPLEEN_VS_TUMOR_MONOCYTE_C57BL6_UP	50	0.49302	1.9377	0	1	0.282	0.42	0.172	0.351	0.282
GSE25502_WT_VS_KLF13_KO_THYMIC_MEMORY_LIKE_CD8_TCELL_DN	43	0.50614	1.6682	0	1	0.528	0.488	0.199	0.394	0.449
GSE6092_UNSTIM_VS_IFNG_STIM_AND_B_BURGDORFERI_INF_ENDOTHELIAL_CELL_DN	55	0.40027	1.5614	0	1	0.641	0.455	0.237	0.351	0.446
GSE3982_EOSINOPHIL_VS_BCELL_UP	64	0.39394	1.487	0	1	0.739	0.531	0.346	0.351	0.45
GSE3920_IFNA_VS_IFNB_TREATED_ENDOTHELIAL_CELL_UP	67	0.37599	1.5957	0.00189	1	0.606	0.657	0.463	0.357	0.452
GSE8515_CTRL_VS_IL6_4H_STIM_MAC_DN	43	0.4035	1.708	0.001923	1	0.491	0.581	0.378	0.365	0.452
GSE6875_TCONV_VS_FOXP3_KO_TREG_UP	66	0.41375	1.5698	0.001938	1	0.634	0.636	0.388	0.394	0.448
GSE40441_NRP1_POS_INDUCED_TREG_VS_NRP1_NEG_NATURAL_TREG_UP	82	0.40481	1.4624	0.002012	1	0.772	0.488	0.278	0.358	0.463
GSE14386_UNTREATED_VS_IFNA_TREATED_ACT_PBMC_MS_PATIENT_UP	45	0.45902	1.6651	0.003802	1	0.532	0.6	0.312	0.416	0.441
GSE15659_NAIVE_CD4_TCELL_VS_NONSUPPRESSIVE_TCELL_UP	53	0.32431	1.5071	0.003861	1	0.712	0.321	0.197	0.26	0.452
GSE29615_DAY3_VS_DAY7_LAIV_FLU_VACCINE_PBMC_DN	44	0.4455	1.645	0.003922	1	0.551	0.523	0.291	0.374	0.443
GSE18281_SUBCAPSULAR_CORTICAL_REGION_VS_WHOLE_MEDULLA_THYMUS_DN	49	0.4326	1.6403	0.003922	1	0.556	0.469	0.257	0.352	0.437
GSE37416_CTRL_VS_0H_F_TULARENSIS_LVS_NEUTROPHIL_DN	51	0.46401	1.5318	0.003984	1	0.686	0.353	0.142	0.306	0.445
GSE16385_IFNG_TNF_VS_IL4_STIM_MACROPHAGE_ROSIGLITAZONE_TREATED_UP	62	0.36817	1.3994	0.004132	1	0.845	0.484	0.325	0.33	0.453
GSE39110_UNTREATED_VS_IL2_TREATED_CD8_TCELL_DAY3_POST_IMMUNIZATION_UP	62	0.36932	1.699	0.005525	1	0.5	0.677	0.46	0.37	0.428
GSE25123_CTRL_VS_ROSIGLITAZONE_STIM_MACROPHAGE_DN	53	0.3979	1.6363	0.005639	1	0.562	0.528	0.339	0.353	0.439
GSE22886_NEUTROPHIL_VS_DC_UP	64	0.4234	1.4623	0.005859	1	0.772	0.625	0.378	0.393	0.463
GSE12003_4D_VS_8D_CULTURE_MIR223_KO_BM_PROGENITOR_UP	49	0.42469	1.4765	0.006048	1	0.754	0.592	0.341	0.394	0.452
GSE11961_FOLLICULAR_BCELL_VS_MARGINAL_ZONE_BCELL_UP	67	0.4341	1.5891	0.006061	1	0.612	0.537	0.311	0.375	0.453
GSE14769_UNSTIM_VS_20MIN_LPS_BMDM_UP	50	0.44083	1.7261	0.007273	1	0.478	0.6	0.368	0.383	0.453
GSE19888_ADENOSINE_A3R_INH_VS_TCELL_MEMBRANES_ACT_MAST_CELL_DN	48	0.3809	1.4889	0.007449	1	0.736	0.562	0.348	0.37	0.459
GSE24634_NAIVE_CD4_TCELL_VS_DAY10_IL4_CONV_TREG_UP	66	0.39004	1.6669	0.007477	1	0.529	0.515	0.325	0.352	0.445
GSE43955_TH0_VS_TGFB_IL6_TH17_ACT_CD4_TCELL_42H_DN	73	0.37489	1.5726	0.007605	1	0.631	0.589	0.418	0.348	0.449
GSE26495_PD1HIGH_VS_PD1LOW_CD8_TCELL_DN	72	0.40168	1.4413	0.008	1	0.805	0.472	0.293	0.338	0.461
GSE22935_WT_VS_MYD88_KO_MACROPHAGE_DN	83	0.38563	1.4312	0.008247	1	0.811	0.398	0.21	0.319	0.455
GSE24210_IL35_TREATED_VS_UNTREATED_TCONV_CD4_TCELL_UP	69	0.35768	1.7045	0.009141	1	0.497	0.449	0.298	0.319	0.438
GSE27786_LSK_VS_MONO_MAC_DN	65	0.37864	1.6584	0.009766	1	0.539	0.415	0.254	0.314	0.437
GSE36888_STAT5_AB_KNOCKIN_VS_WT_TCELL_IL2_TREATED_6H_DN	67	0.36183	1.3477	0.00998	1	0.9	0.552	0.363	0.356	0.449
GSE32901_TH17_EMRICHED_VS_TH17_NEG_CD4_TCELL_UP	28	0.44286	1.6117	0.0102	1	0.586	0.536	0.309	0.372	0.436
GSE15659_RESTING_TREG_VS_NONSUPPRESSIVE_TCELL_UP	53	0.30749	1.5292	0.01111	1	0.688	0.528	0.424	0.307	0.444
GSE3982_BCELL_VS_EFF_MEMORY_CD4_TCELL_DN	63	0.43937	1.2971	0.01124	1	0.932	0.444	0.201	0.359	0.44
GSE19825_NAIVE_VS_DAY3_EFF_CD8_TCELL_UP	59	0.39628	1.4397	0.01174	1	0.807	0.475	0.287	0.342	0.459
GSE27786_BCELL_VS_MONO_MAC_DN	71	0.32807	1.4914	0.01188	1	0.735	0.31	0.189	0.255	0.461
GSE17721_LPS_VS_POLYIC_0.5H_BMDC_DN	69	0.35264	1.5751	0.01191	1	0.63	0.435	0.294	0.311	0.455
GSE21546_WT_VS_ELK1_KO_DP_THYMOCYTES_DN	59	0.36341	1.5346	0.01227	1	0.684	0.542	0.324	0.37	0.451
GSE12003_4D_VS_8D_CULTURE_BM_PROGENITOR_DN	39	0.33376	1.5141	0.0127	1	0.707	0.538	0.374	0.339	0.448
GSE6259_FLT3L_INDUCED_DEC205_POS_DC_VS_CD4_TCELL_DN	30	0.47087	1.5145	0.01336	1	0.706	0.8	0.465	0.43	0.452
GSE1460_INTRATHYMIC_T_PROGENITOR_VS_NAIVE_CD4_TCELL_CORD_BLOOD_DN	74	0.35861	1.415	0.01372	1	0.828	0.568	0.388	0.352	0.454
GSE7764_NKCELL_VS_SPLENOCYTE_UP	78	0.39912	1.3799	0.01375	1	0.872	0.538	0.344	0.359	0.449
GSE25123_WT_VS_PPARG_KO_MACROPHAGE_IL4_AND_ROSIGLITAZONE_STIM_UP	60	0.31787	1.4763	0.01383	1	0.754	0.4	0.299	0.284	0.451
GSE10500_ARTHRITIC_SYNOVIAL_FLUID_VS_HEALTHY_MACROPHAGE_UP	45	0.36709	1.567	0.01447	1	0.638	0.689	0.486	0.357	0.448
GSE17721_LPS_VS_CPG_4H_BMDC_UP	90	0.29724	1.6171	0.01463	1	0.58	0.278	0.186	0.23	0.438
GSE41176_UNSTIM_VS_ANTI_IGM_STIM_BCELL_24H_UP	67	0.41715	1.614	0.01465	1	0.586	0.701	0.46	0.384	0.441
GSE19888_CTRL_VS_A3R_ACTIVATION_MAST_CELL_DN	53	0.40071	1.5124	0.01471	1	0.708	0.377	0.21	0.301	0.453
GSE3203_INFLUENZA_INF_VS_IFNB_TREATED_LN_BCELL_UP	61	0.37428	1.4274	0.01538	1	0.814	0.377	0.243	0.289	0.453
GSE19888_ADENOSINE_A3R_ACT_VS_TCELL_MEMBRANES_ACT_AND_A3R_INH_PRETREAT_IN_MAST_CELL_UP	45	0.34409	1.5176	0.01547	1	0.705	0.289	0.175	0.24	0.453
GSE22886_UNSTIM_VS_IL15_STIM_NKCELL_UP	72	0.35061	1.4411	0.01575	1	0.805	0.347	0.209	0.278	0.46
GSE360_L_DONOVANI_VS_T_GONDII_DC_UP	59	0.37349	1.4146	0.01626	1	0.828	0.559	0.38	0.351	0.453
GSE3982_BCELL_VS_CENT_MEMORY_CD4_TCELL_DN	77	0.38994	1.3745	0.01653	1	0.882	0.623	0.421	0.366	0.45
GSE13306_LAMINA_PROPRIA_VS_SPLEEN_TREG_UP	74	0.34832	1.2937	0.01656	1	0.932	0.378	0.247	0.289	0.44
GSE3982_EOSINOPHIL_VS_TH1_UP	69	0.33013	1.4018	0.01775	1	0.843	0.449	0.329	0.305	0.454
GSE10325_CD4_TCELL_VS_LUPUS_CD4_TCELL_UP	71	0.32815	1.3711	0.0186	1	0.884	0.563	0.419	0.332	0.452
GSE11884_WT_VS_FURIN_KO_NAIVE_CD4_TCELL_UP	39	0.36497	1.4016	0.01901	1	0.844	0.487	0.318	0.334	0.453
GSE6875_TCONV_VS_TREG_DN	60	0.35226	1.5443	0.01953	1	0.665	0.467	0.34	0.311	0.447
GSE29614_CTRL_VS_TIV_FLU_VACCINE_PBMC_2007_UP	34	0.42889	1.4719	0.01953	1	0.761	0.471	0.276	0.343	0.452
GSE9946_MATURE_STIMULATORY_VS_LISTERIA_INF_MATURE_DC_DN	41	0.42255	1.4852	0.02052	1	0.745	0.659	0.407	0.394	0.45
GSE36476_YOUNG_VS_OLD_DONOR_MEMORY_CD4_TCELL_40H_TSST_ACT_UP	60	0.4155	1.4246	0.02115	1	0.817	0.283	0.109	0.255	0.453
GSE3920_UNTREATED_VS_IFNA_TREATED_ENDOTHELIAL_CELL_DN	55	0.35011	1.447	0.02128	1	0.791	0.582	0.4	0.352	0.461
GSE20366_EX_VIVO_VS_HOMEOSTATIC_CONVERSION_NAIVE_CD4_TCELL_DN	71	0.38287	1.5893	0.02174	1	0.611	0.437	0.271	0.323	0.454
GSE22611_NOD2_TRANSD_VS_CTRL_TRANSD_HEK293_MDP_STIM_6H_UP	70	0.39417	1.4604	0.022	1	0.774	0.5	0.299	0.355	0.461
GSE17721_PAM3CSK4_VS_CPG_12H_BMDC_DN	71	0.4277	1.453	0.02213	1	0.785	0.479	0.233	0.372	0.456
GSE36888_STAT5_AB_KNOCKIN_VS_WT_TCELL_IL2_TREATED_6H_UP	71	0.35867	1.3076	0.02236	1	0.928	0.38	0.233	0.296	0.443
GSE26559_TCF1_KO_VS_WT_LIN_NEG_CELL_DN	61	0.37042	1.3992	0.0241	1	0.845	0.344	0.201	0.278	0.448
GSE21927_GMCSF_IL6_VS_GMCSF_GCSF_TREATED_BONE_MARROW_UP	63	0.35035	1.5115	0.02467	1	0.708	0.54	0.387	0.335	0.453
GSE2770_UNTREATED_VS_IL12_TREATED_ACT_CD4_TCELL_48H_UP	68	0.38203	1.6186	0.0249	1	0.578	0.456	0.28	0.332	0.443
GSE7219_WT_VS_NIK_NFKB2_KO_DC_DN	56	0.33455	1.3317	0.02516	1	0.915	0.589	0.429	0.34	0.451
GSE10325_MYELOID_VS_LUPUS_MYELOID_UP	55	0.34607	1.3684	0.02574	1	0.884	0.655	0.476	0.346	0.45
GSE9946_IMMATURE_VS_LISTERIA_INF_MATURE_DC_UP	35	0.38061	1.4366	0.02593	1	0.808	0.486	0.318	0.333	0.46
GSE37532_TREG_VS_TCONV_CD4_TCELL_FROM_VISCERAL_ADIPOSE_TISSUE_UP	34	0.48202	1.525	0.02602	1	0.694	0.588	0.314	0.406	0.446
GSE22935_UNSTIM_VS_48H_MBOVIS_BCG_STIM_MACROPHAGE_UP	50	0.3642	1.4849	0.02682	1	0.745	0.58	0.416	0.342	0.45
GSE16450_IMMATURE_VS_MATURE_NEURON_CELL_LINE_6H_IFNA_STIM_UP	71	0.36193	1.3397	0.02729	1	0.908	0.775	0.542	0.359	0.444
GSE16385_UNTREATED_VS_12H_IL4_TREATED_MACROPHAGE_UP	62	0.35703	1.3819	0.02745	1	0.87	0.371	0.22	0.293	0.451
GSE7460_CTRL_VS_FOXP3_OVEREXPR_TCONV_1_UP	57	0.37476	1.6261	0.02757	1	0.571	0.474	0.32	0.326	0.446
GSE20715_WT_VS_TLR4_KO_LUNG_UP	86	0.36016	1.3492	0.02772	1	0.899	0.43	0.28	0.315	0.45
GSE7509_UNSTIM_VS_TNFA_IL1B_IL6_PGE_STIM_DC_DN	17	0.45906	1.5181	0.0284	1	0.704	0.706	0.376	0.442	0.456
GSE32423_CTRL_VS_IL7_IL4_MEMORY_CD8_TCELL_DN	65	0.35628	1.4201	0.02851	1	0.821	0.277	0.13	0.244	0.453
GSE20151_CTRL_VS_FUSOBACT_NUCLEATUM_NEUTROPHIL_UP	61	0.32132	1.4877	0.02857	1	0.738	0.508	0.367	0.325	0.454
GSE17721_LPS_VS_GARDIQUIMOD_12H_BMDC_DN	69	0.36111	1.564	0.02901	1	0.639	0.493	0.326	0.337	0.449
GSE13411_SWITCHED_MEMORY_BCELL_VS_PLASMA_CELL_DN	68	0.32717	1.457	0.02941	1	0.779	0.544	0.399	0.331	0.457
GSE43863_TH1_VS_TFH_EFFECTOR_CD4_TCELL_UP	63	0.32002	1.4223	0.03008	1	0.818	0.46	0.323	0.315	0.452
GSE11924_TH2_VS_TH17_CD4_TCELL_UP	69	0.334	1.4022	0.03059	1	0.843	0.406	0.274	0.298	0.452
GSE14350_TREG_VS_TEFF_IN_IL2RB_KO_DN	55	0.32679	1.4406	0.03113	1	0.806	0.436	0.323	0.298	0.459
GSE13522_CTRL_VS_T_CRUZI_BRAZIL_STRAIN_INF_SKIN_UP	55	0.32074	1.3631	0.03119	1	0.888	0.327	0.191	0.267	0.452
GSE12963_UNINF_VS_ENV_AND_NEF_DEFICIENT_HIV1_INF_CD4_TCELL_DN	48	0.35368	1.4257	0.03168	1	0.817	0.354	0.199	0.286	0.453
GSE35543_IN_VIVO_NTREG_VS_IN_VITRO_ITREG_DN	59	0.40492	1.4595	0.03191	1	0.775	0.492	0.289	0.353	0.46
GSE3203_WT_VS_IFNAR1_KO_INFLUENZA_INFECTED_LN_BCELL_DN	61	0.39281	1.5066	0.03194	1	0.713	0.475	0.297	0.338	0.446
GSE45365_WT_VS_IFNAR_KO_CD11B_DC_MCMV_INFECTION_DN	50	0.42724	1.5576	0.03202	1	0.648	0.52	0.324	0.355	0.445
GSE42021_TREG_VS_TCONV_PLN_DN	87	0.33604	1.5775	0.03203	1	0.624	0.529	0.38	0.333	0.457
GSE41867_DAY8_VS_DAY15_LCMV_ARMSTRONG_EFFECTOR_CD8_TCELL_DN	45	0.36658	1.4048	0.03275	1	0.839	0.556	0.363	0.357	0.453
GSE18791_UNSTIM_VS_NEWCATSLE_VIRUS_DC_2H_UP	32	0.46013	1.4569	0.03292	1	0.779	0.5	0.331	0.337	0.457
GSE34217_MIR17_92_OVEREXPRESS_VS_WT_ACT_CD8_TCELL_DN	48	0.35334	1.3988	0.03306	1	0.845	0.396	0.245	0.301	0.447
GSE42021_TREG_PLN_VS_CD24LO_TREG_THYMUS_UP	69	0.33866	1.5505	0.03307	1	0.655	0.58	0.413	0.345	0.448
GSE9037_WT_VS_IRAK4_KO_LPS_4H_STIM_BMDM_DN	78	0.35513	1.4781	0.0336	1	0.754	0.5	0.327	0.341	0.45
GSE3982_NKCELL_VS_TH1_UP	77	0.3865	1.4784	0.03414	1	0.754	0.558	0.363	0.361	0.452
GSE36476_YOUNG_VS_OLD_DONOR_MEMORY_CD4_TCELL_72H_TSST_ACT_DN	70	0.28959	1.4123	0.03512	1	0.829	0.457	0.353	0.3	0.456
GSE17721_LPS_VS_PAM3CSK4_4H_BMDC_UP	77	0.34255	1.3378	0.03557	1	0.91	0.429	0.285	0.311	0.446
GSE22611_NOD2_TRANSD_VS_CTRL_TRANSD_HEK293_MDP_STIM_2H_DN	30	0.45766	1.4916	0.03565	1	0.735	0.567	0.271	0.415	0.463
GSE3203_INFLUENZA_INF_VS_IFNB_TREATED_LN_BCELL_DN	77	0.33447	1.5068	0.03571	1	0.713	0.403	0.265	0.3	0.45
GSE27786_LSK_VS_CD4_TCELL_DN	72	0.33073	1.4907	0.03607	1	0.735	0.319	0.205	0.257	0.461
GSE40274_FOXP3_VS_FOXP3_AND_HELIOS_TRANSDUCED_ACTIVATED_CD4_TCELL_UP	50	0.38533	1.3077	0.03651	1	0.928	0.46	0.289	0.33	0.443
GSE29618_PRE_VS_DAY7_FLU_VACCINE_BCELL_UP	71	0.33619	1.4616	0.03724	1	0.772	0.451	0.321	0.31	0.462
GSE40666_STAT1_KO_VS_STAT4_KO_CD8_TCELL_DN	36	0.41839	1.456	0.0374	1	0.78	0.306	0.0993	0.277	0.456
GSE5589_IL6_KO_VS_IL10_KO_LPS_STIM_MACROPHAGE_180MIN_UP	75	0.26986	1.4108	0.03741	1	0.831	0.72	0.589	0.3	0.456
GSE8921_UNSTIM_0H_VS_TLR1_2_STIM_MONOCYTE_6H_DN	78	0.34315	1.3789	0.03762	1	0.873	0.462	0.295	0.33	0.449
GSE2706_R848_VS_LPS_2H_STIM_DC_UP	53	0.41697	1.5493	0.03766	1	0.657	0.642	0.378	0.403	0.446
GSE17186_MEMORY_VS_NAIVE_BCELL_UP	77	0.31406	1.4337	0.03808	1	0.809	0.299	0.192	0.245	0.455
GSE2770_IL12_AND_TGFB_VS_IL4_TREATED_ACT_CD4_TCELL_6H_DN	73	0.34639	1.4368	0.03894	1	0.808	0.356	0.208	0.286	0.46
GSE10094_LCMV_VS_LISTERIA_IND_EFF_CD4_TCELL_DN	61	0.36087	1.3973	0.03929	1	0.847	0.574	0.397	0.35	0.449
GSE13411_NAIVE_VS_SWITCHED_MEMORY_BCELL_UP	59	0.36214	1.4091	0.03986	1	0.833	0.729	0.491	0.375	0.448
GSE19923_E2A_KO_VS_HEB_AND_E2A_KO_DP_THYMOCYTE_DN	49	0.34536	1.4101	0.04038	1	0.832	0.327	0.18	0.27	0.45
GSE27434_WT_VS_DNMT1_KO_TREG_UP	55	0.35844	1.5329	0.04082	1	0.686	0.436	0.305	0.306	0.449
GSE7568_CTRL_VS_3H_TGFB_TREATED_MACROPHAGES_WITH_IL4_AND_DEXAMETHASONE_UP	45	0.42791	1.5727	0.04104	1	0.631	0.622	0.363	0.4	0.454
GSE13229_MATURE_VS_INTMATURE_NKCELL_UP	60	0.35024	1.4749	0.04122	1	0.755	0.7	0.501	0.353	0.452
GSE10325_BCELL_VS_LUPUS_BCELL_UP	59	0.41031	1.5278	0.04128	1	0.69	0.644	0.391	0.396	0.442
GSE26669_CD4_VS_CD8_TCELL_IN_MLR_UP	75	0.29209	1.3828	0.04159	1	0.87	0.507	0.409	0.304	0.452
GSE14413_UNSTIM_VS_IFNB_STIM_RAW264_CELLS_DN	26	0.42733	1.5022	0.04264	1	0.717	0.538	0.325	0.365	0.45
GSE30971_CTRL_VS_LPS_STIM_MACROPHAGE_WBP7_KO_2H_UP	79	0.3656	1.4103	0.04288	1	0.832	0.418	0.252	0.317	0.45
GSE37416_CTRL_VS_3H_F_TULARENSIS_LVS_NEUTROPHIL_UP	55	0.30792	1.4221	0.04305	1	0.819	0.527	0.407	0.316	0.451
GSE22025_PROGESTERONE_VS_TGFB1_AND_PROGESTERONE_TREATED_CD4_TCELL_DN	71	0.31936	1.4024	0.04406	1	0.843	0.38	0.281	0.277	0.456
GSE7460_CD8_TCELL_VS_CD4_TCELL_ACT_DN	79	0.3028	1.3424	0.04415	1	0.902	0.709	0.559	0.317	0.45
GSE1925_3H_VS_24H_IFNG_STIM_IFNG_PRIMED_MACROPHAGE_DN	60	0.31929	1.3927	0.04453	1	0.854	0.75	0.535	0.353	0.449
GSE7548_NAIVE_VS_DAY28_PCC_IMMUNIZATION_CD4_TCELL_DN	65	0.31057	1.3766	0.04471	1	0.875	0.277	0.162	0.235	0.45
GSE13887_HEALTHY_VS_LUPUS_RESTING_CD4_TCELL_UP	34	0.36666	1.489	0.04499	1	0.736	0.324	0.171	0.27	0.46
GSE39820_TGFBETA1_VS_TGFBETA3_IN_IL6_IL23A_TREATED_CD4_TCELL_DN	58	0.35288	1.3595	0.04511	1	0.89	0.534	0.372	0.339	0.453
GSE43955_TH0_VS_TGFB_IL6_TH17_ACT_CD4_TCELL_30H_UP	71	0.36468	1.3455	0.04624	1	0.901	0.577	0.414	0.343	0.447
GSE26669_CD4_VS_CD8_TCELL_IN_MLR_COSTIM_BLOCK_DN	75	0.35902	1.2977	0.04697	1	0.932	0.507	0.359	0.329	0.442
GSE43863_TFH_VS_LY6C_INT_CXCR5POS_EFFECTOR_CD4_TCELL_DN	78	0.34959	1.3894	0.04715	1	0.86	0.269	0.131	0.237	0.452
GSE2585_CTEC_VS_THYMIC_DC_UP	61	0.36715	1.5467	0.04735	1	0.661	0.41	0.285	0.296	0.447
GSE29618_PRE_VS_DAY7_POST_TIV_FLU_VACCINE_BCELL_UP	62	0.33766	1.4308	0.04851	1	0.811	0.5	0.373	0.317	0.451
GSE29615_CTRL_VS_DAY3_LAIV_IFLU_VACCINE_PBMC_UP	56	0.33322	1.3702	0.04854	1	0.884	0.536	0.414	0.317	0.452
GSE29614_DAY3_VS_DAY7_TIV_FLU_VACCINE_PBMC_UP	48	0.41646	1.4532	0.04981	1	0.784	0.375	0.174	0.313	0.457
C8 : Cell type signature gene sets
Gene Set	SIZE	ES	NES	NOM p-val	FDR q-val	FWER p-val	Tag %	Gene %	Signal	glob.p.val
HE_LIM_SUN_FETAL_LUNG_C1_GHRL_POS_NEUROENDOCRINE_CELL	50	0.56899	1.6893	0	1	0.393	0.54	0.204	0.434	0.393
HE_LIM_SUN_FETAL_LUNG_C7_SST_POS_NEURON_CELL	128	0.39962	1.469	0.001945	1	0.702	0.539	0.343	0.363	0.469
HE_LIM_SUN_FETAL_LUNG_C1_PULMONARY_NEUROENDOCRINE_CELL	76	0.52879	1.6744	0.005747	1	0.426	0.605	0.262	0.453	0.383
ZHONG_PFC_C7_ORG_UNDERGOING_NEURONAL_DIFFERENTIATION	31	0.41703	1.4378	0.005894	1	0.751	0.419	0.232	0.324	0.462
HE_LIM_SUN_FETAL_LUNG_C1_PULMONARY_NE_PRECURSOR_CELL	112	0.44767	1.5575	0.009766	1	0.565	0.518	0.262	0.391	0.449
HE_LIM_SUN_FETAL_LUNG_C1_GHRL_POS_NE_PRECURSOR_CELL	168	0.38954	1.4301	0.009843	1	0.762	0.417	0.243	0.326	0.464
MANNO_MIDBRAIN_NEUROTYPES_HDA	164	0.40749	1.4449	0.01006	1	0.741	0.543	0.354	0.362	0.462
HE_LIM_SUN_FETAL_LUNG_C7_PCP4_POS_NEURON_CELL	18	0.60882	1.6458	0.0101	1	0.456	0.5	0.116	0.444	0.377
MANNO_MIDBRAIN_NEUROTYPES_HNBML5	151	0.40738	1.4734	0.01134	1	0.696	0.384	0.203	0.315	0.488
HE_LIM_SUN_FETAL_LUNG_C0_MYL4_POS_SMC_CELL	68	0.4649	1.4069	0.01193	1	0.803	0.456	0.232	0.354	0.443
HE_LIM_SUN_FETAL_LUNG_C0_MID_AIRWAY_SMC_1_CELL	37	0.55559	1.4039	0.01477	1	0.808	0.541	0.238	0.415	0.429
MANNO_MIDBRAIN_NEUROTYPES_HNBGABA	223	0.39605	1.4208	0.01786	1	0.775	0.377	0.206	0.312	0.474
HE_LIM_SUN_FETAL_LUNG_C7_TM4SF4_POS_PENK_POS_NEURON_CELL	41	0.45628	1.4479	0.02245	1	0.74	0.585	0.338	0.391	0.464
MANNO_MIDBRAIN_NEUROTYPES_HDA2	160	0.37447	1.4206	0.02621	1	0.775	0.45	0.301	0.324	0.463
MANNO_MIDBRAIN_NEUROTYPES_HDA1	185	0.36636	1.3728	0.02941	1	0.846	0.568	0.407	0.349	0.407
HE_LIM_SUN_FETAL_LUNG_C1_INTERM_NEUROENDOCRINE_CELL	91	0.42563	1.4516	0.03101	1	0.737	0.473	0.262	0.355	0.473
ZHONG_PFC_C8_UNKNOWN_NEUROD2_POS_INTERNEURON	28	0.39725	1.392	0.03585	1	0.819	0.5	0.318	0.343	0.428
MANNO_MIDBRAIN_NEUROTYPES_HRN	115	0.36404	1.4052	0.03629	1	0.806	0.513	0.35	0.341	0.437
HE_LIM_SUN_FETAL_LUNG_C1_PROXIMAL_SECRETORY_1_CELL	36	0.47419	1.5559	0.03914	1	0.569	0.472	0.214	0.374	0.425
DESCARTES_FETAL_LUNG_VISCERAL_NEURONS	23	0.53283	1.399	0.04591	1	0.809	0.522	0.222	0.408	0.432
GAO_ESOPHAGUS_25W_C2_KRT6BPOS_SECRETORY_PROGENITOR_CELLS	33	0.41632	1.4102	0.04669	1	0.796	0.606	0.379	0.379	0.463
DESCARTES_FETAL_THYMUS_THYMIC_EPITHELIAL_CELLS	86	0.36928	1.5356	0.04813	1	0.597	0.43	0.318	0.298	0.427
DESCARTES_FETAL_INTESTINE_ENS_NEURONS	21	0.56913	1.4154	0.04888	1	0.787	0.571	0.222	0.446	0.456
Abbreviations: ES, enrichment score; NES, normalized ES; NOM, nominal; FDR, false discovery rate; FWER, family-wise error rate; Tag%, the percentage of gene tags before (for positive ES) of after (for negative ES) the peak in the running enrichment score ; gene %, the percentage of genes in the gene list before (for positive ES) of after (for negative ES) the peak in the running enrichment score
