# Supplementary material for: Identification of Genes Associated with Familial Focal Segmental Glomerulosclerosis Through Transcriptomics and In Silico Analysis, Including RPL27, TUBB6, and PFDN5
Source: Int J Mol Sci. 2024 Oct 30;25(21):11659. doi: 10.3390/ijms252111659 (PMC11546068; doi:10.3390/ijms252111659)
Supplement: Supplementary file 1 [file ijms-25-11659-s001.zip › Table S2 .xlsx]

## Sheet: All gene Sets
Supplementary Table S2: List of Significant Pathways Enriched in FSGS patients Compared to healthy controls (From RNA-seq data)
C2 : Curated gene sets
Gene Set	SIZE	ES	NES	NOM p-val	FDR q-val	FWER p-val	Tag %	Gene %	Signal	glob.p.val
FOURNIER_ACINAR_DEVELOPMENT_LATE_2	23	-0.48419	-1.5001	0.08333	0.04	0.04	0.391	0.11	0.356	0.04
ALFANO_MYC_TARGETS	18	-0.41421	-1.4643	0.08386	0.04	0.04	0.333	0.0826	0.311	0.04
RODRIGUES_THYROID_CARCINOMA_ANAPLASTIC_UP	27	-0.35342	-1.2874	0.2016	0.32134	0.458	0.407	0.211	0.33	0.103
ACEVEDO_LIVER_TUMOR_VS_NORMAL_ADJACENT_TISSUE_UP	36	-0.36437	-1.2285	0.4	0.34228	0.503	0.389	0.158	0.34	0.088
GRADE_COLON_AND_RECTAL_CANCER_UP	17	-0.41026	-1.189	0.176	0.52384	0.688	0.353	0.124	0.314	0.199
WANG_TUMOR_INVASIVENESS_UP	33	-0.35435	-1.0647	0.5583	0.83571	0.836	0.515	0.243	0.403	0.484
CREIGHTON_ENDOCRINE_THERAPY_RESISTANCE_4	19	-0.28121	-1.0401	0.3953	0.7463	0.836	0.316	0.161	0.27	0.341
MONNIER_POSTRADIATION_TUMOR_ESCAPE_DN	16	-0.32565	-1.0185	0.5849	0.71684	0.836	0.188	0.0328	0.184	0.273
REACTOME_TRANSCRIPTIONAL_REGULATION_BY_TP53	18	-0.33138	-1.0183	0.3815	0.64164	0.836	0.444	0.218	0.354	0.225
SARRIO_EPITHELIAL_MESENCHYMAL_TRANSITION_UP	15	-0.2734	-0.94695	0.5888	0.64488	0.836	0.2	0.0816	0.186	0.21
GRYDER_PAX3FOXO1_ENHANCERS_IN_TADS	40	-0.27667	-0.93688	0.7004	0.61017	0.836	0.25	0.11	0.232	0.165
GRYDER_PAX3FOXO1_ENHANCERS_KO_DOWN	20	-0.2682	-0.92128	0.6213	0.59383	0.836	0.25	0.0965	0.23	0.117
BRUINS_UVC_RESPONSE_VIA_TP53_GROUP_A	40	-0.20678	-0.87139	0.6857	0.70561	0.898	0.225	0.151	0.199	0.278
C3 : Regulatory target gene sets
Gene Set	SIZE	ES	NES	NOM p-val	FDR q-val	FWER p-val	Tag %	Gene %	Signal	glob.p.val
MIR371B_5P	36	-0.3433	-1.3758	0.08475	0.14267	0.2004	0.222	0.101	0.207	0.095
MIR373_5P	36	-0.3433	-1.3758	0.08475	0.14267	0.2004	0.222	0.101	0.207	0.095
MIR616_5P	36	-0.3433	-1.3758	0.08475	0.14267	0.2004	0.222	0.101	0.207	0.095
DLX4_TARGET_GENES	41	-0.35951	-1.296	0.08368	0.23573	0.3618	0.463	0.232	0.371	0.095
ZNF711_TARGET_GENES	74	-0.39283	-1.2657	0.2081	0.24775	0.4156	0.5	0.251	0.404	0.095
NPM1_TARGET_GENES	21	-0.41418	-1.2421	0.303	0.24954	0.4567	0.571	0.218	0.456	0.04
ADA2_TARGET_GENES	40	-0.34162	-1.2248	0.2958	0.2341	0.4567	0.45	0.242	0.355	0.04
MXD1_TARGET_GENES	32	-0.40059	-1.2072	0.2824	0.23406	0.4567	0.562	0.231	0.447	0.04
MYBL1_TARGET_GENES	21	-0.33104	-1.1916	0.3583	0.21693	0.4567	0.238	0.1	0.219	0.04
MIR23A_3P_MIR23B_3P	27	-0.30976	-1.1723	0.3703	0.20532	0.4567	0.444	0.253	0.341	0.04
ZNF224_TARGET_GENES	55	-0.27121	-1.1697	0.1642	0.19029	0.4567	0.309	0.185	0.266	0.04
CREB3L4_TARGET_GENES	60	-0.31433	-1.1491	0.2606	0.2023	0.4567	0.267	0.115	0.251	0.04
MIR23C	28	-0.29777	-1.0911	0.477	0.28923	0.5485	0.429	0.253	0.329	0.04
ZNF784_TARGET_GENES	20	-0.29127	-1.0896	0.3185	0.27143	0.5485	0.25	0.0776	0.235	0.04
SNIP1_TARGET_GENES	27	-0.28629	-1.0337	0.498	0.38673	0.7468	0.519	0.29	0.379	0.04
ZNF423_TARGET_GENES	43	-0.24136	-0.93256	0.581	0.48604	0.7964	0.233	0.158	0.205	0.082
SAFB2_TARGET_GENES	30	-0.20518	-0.83991	0.9017	0.69619	0.8903	0.267	0.176	0.226	0.317
MIR26A_5P	20	-0.21977	-0.78748	0.8663	0.69991	0.8903	0.2	0.0995	0.184	0.242
MIR26B_5P	20	-0.21977	-0.78748	0.8663	0.69991	0.8903	0.2	0.0995	0.184	0.242
C5 : Ontology gene sets
Gene set	SIZE	ES	NES	NOM p-val	FDR q-val	FWER p-val	Tag %	Gene %	Signal	glob.p.val
GOBP_PEPTIDE_BIOSYNTHETIC_PROCESS	41	-0.46715	-1.5844	0.08214	0.087	0.1046	0.561	0.201	0.467	0.087
GOBP_AMIDE_BIOSYNTHETIC_PROCESS	45	-0.41898	-1.5684	0.1786	0.0635	0.1046	0.511	0.201	0.428	0.04
GOBP_DNA_RECOMBINATION	16	-0.52429	-1.5297	0.08403	0.071333	0.1046	0.375	0.0935	0.345	0.04
GOBP_NCRNA_METABOLIC_PROCESS	35	-0.36843	-1.4697	0.08299	0.095286	0.1659	0.429	0.183	0.363	0.04
GOBP_AMIDE_METABOLIC_PROCESS	54	-0.3688	-1.4557	0.1835	0.084229	0.1659	0.481	0.233	0.39	0.04
GOBP_ORGANONITROGEN_COMPOUND_BIOSYNTHETIC_PROCESS	85	-0.30598	-1.2794	0.1879	0.1657	0.3546	0.376	0.201	0.329	0.087
GOCC_PRESYNAPSE	22	-0.36171	-1.2362	0.1726	0.19702	0.4111	0.455	0.213	0.366	0.04
GOBP_POST_TRANSCRIPTIONAL_REGULATION_OF_GENE_EXPRESSION	24	-0.35497	-1.2268	0.08368	0.18741	0.4111	0.417	0.2	0.341	0.04
GOCC_NUCLEAR_PROTEIN_CONTAINING_COMPLEX	46	-0.36189	-1.2211	0.2085	0.17103	0.4111	0.543	0.299	0.4	0.04
GOBP_REGULATION_OF_CELLULAR_RESPONSE_TO_STRESS	31	-0.28969	-1.0569	0.501	0.29704	0.7536	0.161	0.0527	0.158	0.04
GOBP_REGULATION_OF_AMIDE_METABOLIC_PROCESS	18	-0.29353	-1.0043	0.5925	0.33656	0.8041	0.389	0.2	0.317	0.04
C6 : Oncogenic signature gene sets
Gene Set	SIZE	ES	NES	NOM p-val	FDR q-val	FWER p-val	Tag %	Gene %	Signal	glob.p.val
GSE17974_IL4_AND_ANTI_IL12_VS_UNTREATED_0.5H_ACT_CD4_TCELL_UP	19	-0.42714	-1.4984	0.07921	0.04	0.04219	0.421	0.198	0.344	0.04
GSE2826_XID_VS_BTK_KO_BCELL_DN	22	-0.30945	-1.2431	0.2474	0.222	0.2278	0.227	0.0955	0.21	0.087
GSE3982_EFF_MEMORY_CD4_TCELL_VS_NKCELL_UP	16	-0.31083	-1.0772	0.4231	0.504	0.6108	0.375	0.173	0.315	0.236
GSE10325_CD4_TCELL_VS_LUPUS_CD4_TCELL_UP	19	-0.27182	-0.95534	0.7927	0.5565	0.6614	0.421	0.246	0.324	0.333
GSE18791_CTRL_VS_NEWCASTLE_VIRUS_DC_12H_UP	16	-0.2768	-0.83727	0.8243	0.6944	0.8281	0.312	0.161	0.266	0.453
C7 : Immunologic signature gene sets
Gene set	SIZE	ES	NES	NOM p-val	FDR q-val	FWER p-val	Tag %	Gene %	Signal	glob.p.val
GSE17974_IL4_AND_ANTI_IL12_VS_UNTREATED_0.5H_ACT_CD4_TCELL_UP	19	-0.42714	-1.4984	0.07921	0.04	0.04219	0.421	0.198	0.344	0.04
GSE2826_XID_VS_BTK_KO_BCELL_DN	22	-0.30945	-1.2431	0.2474	0.222	0.2278	0.227	0.0955	0.21	0.087
GSE3982_EFF_MEMORY_CD4_TCELL_VS_NKCELL_UP	16	-0.31083	-1.0772	0.4231	0.504	0.6108	0.375	0.173	0.315	0.236
GSE10325_CD4_TCELL_VS_LUPUS_CD4_TCELL_UP	19	-0.27182	-0.95534	0.7927	0.5565	0.6614	0.421	0.246	0.324	0.333
GSE18791_CTRL_VS_NEWCASTLE_VIRUS_DC_12H_UP	16	-0.2768	-0.83727	0.8243	0.6944	0.8281	0.312	0.161	0.266	0.453
C8 : Cell type signature gene sets
Gene Set	SIZE	ES	NES	NOM p-val	FDR q-val	FWER p-val	Tag %	Gene %	Signal	glob.p.val
FAN_OVARY_CL3_MATURE_CUMULUS_GRANULOSA_CELL_1	16	-0.42726	-1.2703	0.4116	0.313	0.4213	0.562	0.217	0.448	0.265
DESCARTES_MAIN_FETAL_SLC26A4_PAEP_POSITIVE_CELLS	15	-0.34269	-1.0567	0.6397	0.306	0.5771	0.467	0.207	0.376	0.249
Abbreviations: ES, enrichment score; NES, normalized ES; NOM, nominal; FDR, false discovery rate; FWER, family-wise error rate; Tag%, the percentage of gene tags before (for positive ES) of after (for negative ES) the peak in the running enrichment score ; gene %, the percentage of genes in the gene list before (for positive ES) of after (for negative ES) the peak in the running enrichment score
