# Supplementary material for: Identification of Genes Associated with Familial Focal Segmental Glomerulosclerosis Through Transcriptomics and In Silico Analysis, Including RPL27, TUBB6, and PFDN5
Source: Int J Mol Sci. 2024 Oct 30;25(21):11659. doi: 10.3390/ijms252111659 (PMC11546068; doi:10.3390/ijms252111659)
Supplement: Supplementary file 1 [file ijms-25-11659-s001.zip › Table S4 .xlsx]

## Sheet: Sheet1
Supplementary Table S4. Patient Demographics and Clinical Features from GSE99340 data set used for in silico analysis
Sample Name	Code	Type of tissue	Nationality	Code
GSM2642437_H7-Glom-FSGS912	FSGS_GLOM1	Kidney biopsy - Glomerulus	European	FSGS_G1
GSM2642438_H7-Glom-FSGS915	FSGS_GLOM2	Kidney biopsy - Glomerulus	European	FSGS_G2
GSM2642439_H7-Glom-FSGS917	FSGS_GLOM3	Kidney biopsy - Glomerulus	European	FSGS_G3
GSM2642440_H7-Glom-FSGS918	FSGS_GLOM4	Kidney biopsy - Glomerulus	European	FSGS_G4
GSM2642441_H7-Glom-FSGS920	FSGS_GLOM5	Kidney biopsy - Glomerulus	European	FSGS_G5
GSM2642442_H7-Glom-FSGS927	FSGS_GLOM6	Kidney biopsy - Glomerulus	European	FSGS_G6
GSM2642443_H7-Glom-FSGS933	FSGS_GLOM7	Kidney biopsy - Glomerulus	European	FSGS_G7
GSM2642444_H7-Glom-FSGS970	FSGS_GLOM8	Kidney biopsy - Glomerulus	European	FSGS_G8
GSM2642445_H7-Glom-FSGS971	FSGS_GLOM9	Kidney biopsy -Tubulointerstitial	European	FSGS_G9
GSM2642445_H7-Glom-FSGS971	FSGS_GLOM10	Kidney biopsy -Tubulointerstitial	European	FSGS_G10
GSM2641296_H7-Tub-FSGS1115	FSGS_TUB1	Kidney biopsy -Tubulointerstitial	European	FSGS_T11
GSM2641297_H7-Tub-FSGS1125	FSGS_TUB2	Kidney biopsy -Tubulointerstitial	European	FSGS_T12
GSM2641298_H7-Tub-FSGS1162	FSGS_TUB3	Kidney biopsy -Tubulointerstitial	European	FSGS_T13
GSM2641299_H7-Tub-MCD1111	MCD_TUB1	Kidney biopsy -Tubulointerstitial	European	MCD_T1
GSM2641300_H7-Tub-MCD1112	MCD_TUB2	Kidney biopsy -Tubulointerstitial	European	MCD_T2
GSM2641301_H7-Tub-MCD1116	MCD_TUB3	Kidney biopsy -Tubulointerstitial	European	MCD_T3
GSM2641302_H7-Tub-MCD1137	MCD_TUB4	Kidney biopsy -Tubulointerstitial	European	MCD_T4
GSM2641303_H7-Tub-MCD1163	MCD_TYUB5	Kidney biopsy -Tubulointerstitial	European	MCD_T5
