# Supplementary material for: Identification of Genes Associated with Familial Focal Segmental Glomerulosclerosis Through Transcriptomics and In Silico Analysis, Including RPL27, TUBB6, and PFDN5
Source: Int J Mol Sci. 2024 Oct 30;25(21):11659. doi: 10.3390/ijms252111659 (PMC11546068; doi:10.3390/ijms252111659)
Supplement: Supplementary file 1 [file ijms-25-11659-s001.zip › Table S5.xlsx]

## Sheet: Sheet1
Supplementary Table S5 . A comprehensive list of primers designed for validating 4 genes.
GENE	FORWARD.PRIMER	REVRESE PRIMER	ensemble	product size
Refrence gene
18s RNA	TCGCTCCACCAACTAAGAAC	TGACTCAACACGGGAAAC	ENSRNOG00000090007	114
Target genes
TUBB6	AGGAAGCTTTTGAGGATGAGG	TTGCGTGTTGTAGGATCTGAG	NM_032525.3	82
RPL27	TGTCTTCAGAGATCCTGCTC	ACTTGTTCTTGCCTGTCTTG	NM_000988.5	89
PFDN5	GAATTACTCGTCCCACTGAC	AGTACCCAGTTCCCACATC	NM_002624.4	91
MARCKS	GGCTCTTTGTTTCCCCTCTTG	CTGCGGTCTTGGAGAACTG	NM_002356.7	83
